# Supplementary material for: Single-cell analysis of testicular bacterial microbiome changes during aging and effect on reproductive capacity in mice
Source: iScience. 2025 Nov 22;28(12):114174. doi: 10.1016/j.isci.2025.114174 (PMC12719757; doi:10.1016/j.isci.2025.114174)
Supplement: Table S1. Differentially expressed genes between young and older mice [file mmc2.xlsx]

## Sheet: DEGs_(young vs. old testes)
gene	p_val	avg_log2FC	pct.1_young	pct.2_old	p_val_adj	cluster	ENTREZID
Slc41a3	2.40342e-240	1.63704	0.217	0.088	7.75944e-236	ESs	71699
4930570D08Rik	7.29996e-140	0.332613	0.887	0.856	2.35679e-135	ESs	78225
1700016K05Rik	3.0492e-89	0.455376	0.589	0.545	9.84435e-85	ESs	102639882
Tmem267	8.90824e-89	-0.573452	0.287	0.39	2.87603e-84	ESs	633640
Gm614	8.68787e-87	0.283559	0.948	0.926	2.80488e-82	ESs	245536
Aamp	4.78724e-86	-0.392299	0.527	0.597	1.54556e-81	ESs	227290
Gm33912	2.16123e-75	-0.384872	0.297	0.396	6.97753e-71	ESs	102636994
Fen1	9.31642e-70	-0.42832	0.306	0.395	3.00781e-65	ESs	14156
Fam131b	2.23672e-68	-0.400301	0.258	0.345	7.22125e-64	ESs	76156
Tcp10c	3.91427e-68	-0.353779	0.513	0.583	1.26372e-63	ESs	100041352
Rnasek	9.85907e-66	-0.485046	0.27	0.353	3.183e-61	ESs	52898
Serp2	7.26839e-65	-0.377815	0.413	0.489	2.3466e-60	ESs	72661
H3f3b	1.6305e-63	-0.570532	0.538	0.622	5.26406e-59	ESs	15081
Insl3	6.85583e-61	-0.292523	0.593	0.692	2.21341e-56	ESs	16336
Phkg2	1.51779e-56	0.293114	0.876	0.856	4.9002e-52	ESs	68961
Defb19	1.72747e-54	-0.555441	0.118	0.179	5.57714e-50	ESs	246700
Ubr7	7.66216e-52	-0.338129	0.541	0.579	2.47373e-47	ESs	66622
Fam209	3.44868e-49	-0.811695	0.317	0.389	1.11341e-44	ESs	76426
Gm10847	3.55057e-49	-0.794835	0.088	0.138	1.1463e-44	ESs	100038618
Serf2	2.23021e-48	-0.310894	0.601	0.668	7.20022e-44	ESs	378702
3110070M22Rik	2.29963e-47	-0.278241	0.394	0.477	7.42436e-43	ESs	67304
Ccni	3.41194e-47	-0.272769	0.522	0.593	1.10155e-42	ESs	12453
8430426J06Rik	9.20078e-47	-0.366247	0.192	0.259	2.97047e-42	ESs	78102
BC061195	3.50605e-45	-0.295063	0.517	0.578	1.13193e-40	ESs	69357
Gm11753	4.82055e-44	-0.510563	0.141	0.199	1.55631e-39	ESs	105246894
Cmss1	1.37356e-43	0.27528	0.989	0.986	4.43452e-39	ESs	66497
Tmem248	2.64974e-40	-0.276383	0.423	0.491	8.55468e-36	ESs	71667
Gm26891	6.39705e-40	-0.391594	0.411	0.468	2.06529e-35	ESs	105247244
Hacd2	1.07667e-39	-0.664258	0.131	0.182	3.47602e-35	ESs	70757
Gm13307	1.3337e-38	-0.277632	0.322	0.393	4.30584e-34	ESs	102631509
4930428N03Rik	1.97163e-38	-0.403157	0.425	0.485	6.36541e-34	ESs	73871
Cst9	4.27578e-38	-0.76159	0.062	0.1	1.38043e-33	ESs	13013
Tbcd	2.0186e-37	-0.474673	0.108	0.156	6.51705e-33	ESs	108903
Malat1	6.64687e-37	-0.821726	0.234	0.294	2.14594e-32	ESs	72289
Snu13	1.22311e-36	-0.631911	0.28	0.338	3.9488e-32	ESs	20826
Armh2	3.1558e-36	-0.616141	0.13	0.179	1.01885e-31	ESs	666145
Gm16201	4.11478e-36	-0.419212	0.168	0.223	1.32846e-31	ESs	102635948
Cox7c	1.49276e-35	-0.377554	0.318	0.379	4.81938e-31	ESs	12867
Myl10	4.47316e-35	-0.318046	0.39	0.454	1.44416e-30	ESs	59310
Tsga8	8.53772e-35	-0.505651	0.322	0.384	2.7564e-30	ESs	100502723
Lyzl6	1.27566e-34	-0.64887	0.188	0.24	4.11847e-30	ESs	69444
Osbpl1a	1.04448e-33	-0.324425	0.33	0.389	3.37212e-29	ESs	64291
Lrrc56	3.31496e-33	-0.30212	0.242	0.302	1.07023e-28	ESs	70552
Spata45	4.5301e-33	-0.672449	0.217	0.27	1.46254e-28	ESs	75558
Fndc11	4.88976e-33	-0.678092	0.307	0.363	1.57866e-28	ESs	332713
Tef	5.61623e-33	-0.346626	0.227	0.284	1.8132e-28	ESs	21685
Ston1	5.76637e-33	-0.444545	0.13	0.177	1.86167e-28	ESs	77057
Camk2b	1.38285e-32	0.507646	0.269	0.217	4.46452e-28	ESs	12323
1700022A22Rik	1.698e-32	0.411424	0.352	0.3	5.48201e-28	ESs	71120
Spaca1	3.76061e-32	-0.789853	0.172	0.221	1.21411e-27	ESs	67652
Plac8	8.02598e-32	-0.587678	0.075	0.112	2.59119e-27	ESs	231507
Nme2	8.57989e-32	-0.300642	0.407	0.466	2.77002e-27	ESs	18103
4930588J15Rik	1.48432e-31	-0.343668	0.351	0.405	4.79212e-27	ESs	67740
Ybx1	2.49715e-31	-0.31268	0.517	0.574	8.06206e-27	ESs	22608
Ndufa5	3.46903e-31	-0.386653	0.309	0.365	1.11998e-26	ESs	68202
Atp6v1f	4.6576e-31	-0.356279	0.484	0.546	1.50371e-26	ESs	66144
Atp6v1h	7.36378e-31	-0.633555	0.094	0.134	2.3774e-26	ESs	108664
Wdfy1	1.32411e-30	-0.367436	0.346	0.397	4.2749e-26	ESs	69368
4930404I20Rik	6.01356e-30	-0.531547	0.095	0.134	1.94148e-25	ESs	73918
Gm41392	9.70494e-30	-0.703083	0.068	0.102	3.13324e-25	ESs	105246030
Fastk	1.24857e-29	-0.343207	0.264	0.318	4.03102e-25	ESs	66587
Tmem190	2.12693e-29	-0.66629	0.199	0.248	6.86679e-25	ESs	78052
Med9	2.73727e-29	-0.318437	0.292	0.348	8.83727e-25	ESs	192191
Asic2	3.70363e-29	-0.312437	0.326	0.381	1.19572e-24	ESs	11418
Gm33684	9.15057e-29	-0.405361	0.17	0.219	2.95426e-24	ESs	102636682
Ankrd7	1.39933e-28	-0.649674	0.135	0.177	4.51775e-24	ESs	75196
Mrps36	1.50204e-28	-0.264875	0.553	0.606	4.84933e-24	ESs	66128
Tex36	3.83442e-28	-0.559331	0.196	0.242	1.23794e-23	ESs	73808
Gm128	5.97472e-28	-0.621255	0.219	0.268	1.92894e-23	ESs	229588
1700031L13Rik	6.87118e-28	-0.489158	0.286	0.339	2.21836e-23	ESs	67327
Pi4k2b	7.2896e-28	-0.304099	0.463	0.506	2.35345e-23	ESs	67073
Naa38	9.57946e-28	-0.311589	0.409	0.466	3.09273e-23	ESs	78304
Tsc22d4	1.10365e-27	-0.495139	0.26	0.31	3.56315e-23	ESs	78829
1700067P10Rik	1.21812e-27	-0.393797	0.308	0.362	3.93269e-23	ESs	68224
Npepl1	1.37335e-27	-0.452374	0.084	0.12	4.43385e-23	ESs	228961
H3f3a	1.60693e-27	-0.296027	0.63	0.686	5.18796e-23	ESs	15078
Tbca	2.65083e-27	-0.483477	0.178	0.223	8.55821e-23	ESs	21371
Hoxc9	3.55112e-27	-0.34824	0.169	0.215	1.14648e-22	ESs	15427
Fam24a	4.0028e-27	-0.516836	0.243	0.292	1.2923e-22	ESs	68223
Rnpepl1	4.09127e-27	-0.315093	0.332	0.386	1.32087e-22	ESs	108657
Gm16867	5.16887e-27	-0.473014	0.084	0.12	1.66877e-22	ESs	100862085
Ube2i	1.15316e-26	-0.459257	0.201	0.247	3.72298e-22	ESs	22196
Spaca3	1.64565e-26	-0.543318	0.294	0.347	5.31298e-22	ESs	75622
Suds3	4.73508e-26	-0.272595	0.359	0.409	1.52872e-21	ESs	71954
4930503L19Rik	6.94281e-26	-0.342229	0.271	0.323	2.24149e-21	ESs	269033
Snrpg	7.88504e-26	-0.52909	0.101	0.138	2.54568e-21	ESs	68011
Spaca4	1.23755e-25	-0.530212	0.294	0.343	3.99542e-21	ESs	69363
H2al1m	1.4741e-25	-0.345381	0.22	0.267	4.75914e-21	ESs	76383
Brd3	1.56502e-25	-0.354634	0.247	0.296	5.05266e-21	ESs	67382
1700094J05Rik	2.21978e-25	-0.496974	0.181	0.226	7.16656e-21	ESs	67523
1700101O22Rik	2.24429e-25	-0.527219	0.239	0.285	7.24569e-21	ESs	73575
Btbd9	2.62935e-25	-0.449339	0.313	0.365	8.48885e-21	ESs	224671
Ddhd1	1.10052e-24	-0.447409	0.247	0.294	3.55302e-20	ESs	114874
Brms1	1.1728e-24	-0.328878	0.323	0.373	3.7864e-20	ESs	107392
Gm14221	1.2482e-24	-0.404942	0.088	0.123	4.02982e-20	ESs	105244348
Ramac	1.24915e-24	-0.717188	0.103	0.137	4.03288e-20	ESs	67148
Catsper3	3.03976e-24	-0.837859	0.079	0.11	9.81387e-20	ESs	76856
Uqcrb	3.7069e-24	-0.455153	0.117	0.155	1.19677e-19	ESs	67530
Manba	3.92365e-24	-0.449839	0.078	0.11	1.26675e-19	ESs	110173
Clk4	4.71545e-24	-0.474919	0.23	0.276	1.52238e-19	ESs	12750
Ttll8	7.59442e-24	-0.433448	0.267	0.314	2.45186e-19	ESs	239591
Zfp597	7.70503e-24	-0.842656	0.075	0.106	2.48757e-19	ESs	71063
Gask1b	1.00924e-23	-0.369381	0.097	0.132	3.25832e-19	ESs	68659
Bet1	1.73781e-23	-0.622489	0.145	0.183	5.6105e-19	ESs	12068
4930527J03Rik	1.96389e-23	-0.770916	0.183	0.224	6.34042e-19	ESs	75164
Cd59b	2.90678e-23	-0.739333	0.108	0.142	9.38453e-19	ESs	333883
Bcas2	3.45484e-23	-0.510885	0.228	0.272	1.1154e-18	ESs	68183
Vwa3a	3.5353e-23	-0.375283	0.297	0.345	1.14137e-18	ESs	233813
Banf2	5.03667e-23	-0.400999	0.454	0.503	1.62609e-18	ESs	403171
Ptov1	5.28451e-23	-0.282966	0.3	0.349	1.7061e-18	ESs	84113
Tmem89	1.01217e-22	-0.469232	0.253	0.298	3.26778e-18	ESs	69384
Scamp2	1.40937e-22	-0.594101	0.137	0.174	4.55014e-18	ESs	24044
Cfap206	1.54729e-22	-0.348733	0.315	0.362	4.99542e-18	ESs	69329
Kifap3	1.55393e-22	-0.276711	0.369	0.42	5.01687e-18	ESs	16579
Insyn2a	2.17855e-22	-0.375809	0.166	0.208	7.03346e-18	ESs	627214
Pigf	2.2493e-22	-0.539083	0.24	0.284	7.26188e-18	ESs	18701
2300009A05Rik	2.53131e-22	-0.366955	0.184	0.226	8.17233e-18	ESs	69478
Dpy30	2.77098e-22	-0.285169	0.394	0.444	8.94611e-18	ESs	66310
4930563I02Rik	3.39936e-22	-0.28078	0.34	0.388	1.09748e-17	ESs	67659
Ndufa6	3.84804e-22	-0.397057	0.255	0.301	1.24234e-17	ESs	67130
Macrod1	3.88296e-22	0.296236	0.642	0.625	1.25361e-17	ESs	107227
Efcab9	4.46169e-22	-0.529093	0.192	0.234	1.44046e-17	ESs	69306
Ppp1r10	4.86894e-22	-0.277367	0.351	0.399	1.57194e-17	ESs	52040
Enah	4.98646e-22	-0.44822	0.25	0.296	1.60988e-17	ESs	13800
1700030O20Rik	6.07446e-22	-0.605163	0.075	0.104	1.96114e-17	ESs	72286
Amotl1	6.44762e-22	-0.83974	0.1	0.133	2.08161e-17	ESs	75723
Aamdc	6.75657e-22	-0.277353	0.222	0.269	2.18136e-17	ESs	66273
Rora	7.4104e-22	-0.438324	0.208	0.25	2.39245e-17	ESs	19883
Creld2	8.35515e-22	-0.657451	0.081	0.112	2.69746e-17	ESs	76737
Zc3h14	8.96919e-22	-0.289437	0.295	0.343	2.8957e-17	ESs	75553
Gtsf1l	9.59001e-22	-0.369452	0.418	0.469	3.09613e-17	ESs	68236
Prkg1	1.18781e-21	-0.482173	0.15	0.188	3.83483e-17	ESs	19091
Arpp19	1.38123e-21	-0.296354	0.364	0.411	4.45929e-17	ESs	59046
Atp6v1g1	1.44937e-21	-0.276324	0.405	0.456	4.67929e-17	ESs	66290
Gm36677	1.4981e-21	-0.352907	0.088	0.12	4.83663e-17	ESs	102640663
Pex16	1.81375e-21	-0.412562	0.213	0.256	5.85569e-17	ESs	18633
Dnajc19	2.33955e-21	-0.615407	0.14	0.177	7.55322e-17	ESs	67713
App	2.54943e-21	-0.270873	0.295	0.343	8.23083e-17	ESs	11820
Pdilt	2.69919e-21	-0.81731	0.135	0.171	8.71432e-17	ESs	71830
Ahcyl2	3.41757e-21	-0.280724	0.186	0.23	1.10336e-16	ESs	74340
Ankrd45	4.62165e-21	-0.340611	0.25	0.293	1.4921e-16	ESs	73844
Fam162a	5.00922e-21	-0.590215	0.088	0.119	1.61723e-16	ESs	70186
Fbxw5	5.52953e-21	-0.320792	0.178	0.22	1.78521e-16	ESs	30839
Srp9	5.83456e-21	-0.410985	0.318	0.364	1.88369e-16	ESs	27058
Adipor2	5.92852e-21	-0.430801	0.097	0.13	1.91402e-16	ESs	68465
Cnbd2	6.21499e-21	-0.4751	0.277	0.321	2.00651e-16	ESs	70873
Cntnap5b	6.24873e-21	-0.324327	0.353	0.401	2.0174e-16	ESs	241175
Tnfaip2	8.74287e-21	-0.378297	0.327	0.373	2.82264e-16	ESs	21928
2010109A12Rik	1.09474e-20	-0.327185	0.322	0.362	3.53435e-16	ESs	75610
Ppp4r2	1.27537e-20	-0.413078	0.112	0.146	4.11752e-16	ESs	232314
Gm11837	1.33579e-20	-0.376423	0.398	0.443	4.3126e-16	ESs	100038514
1700027F06Rik	1.50344e-20	-0.391874	0.371	0.418	4.85385e-16	ESs	72268
Nhp2	1.55614e-20	-0.31016	0.169	0.21	5.02401e-16	ESs	52530
Cdkn2aip	1.58962e-20	-0.434838	0.148	0.186	5.13208e-16	ESs	70925
Fcf1	1.84519e-20	-0.577946	0.119	0.152	5.95718e-16	ESs	73736
Dynlrb2	1.85577e-20	-0.337163	0.205	0.246	5.99134e-16	ESs	75465
1700066B17Rik	2.06743e-20	-0.310432	0.29	0.334	6.67469e-16	ESs	73426
Gm35216	2.288e-20	-0.663336	0.097	0.127	7.38681e-16	ESs	102638722
Tekt5	2.57875e-20	-0.371761	0.273	0.315	8.32549e-16	ESs	70426
Afg3l1	2.62465e-20	-0.39395	0.163	0.202	8.47367e-16	ESs	114896
Tent4b	2.77874e-20	-0.287165	0.288	0.334	8.97115e-16	ESs	214627
Pex5l	2.90934e-20	-0.501799	0.195	0.235	9.39279e-16	ESs	58869
Ccser2	2.96252e-20	-0.366051	0.385	0.43	9.56451e-16	ESs	72972
P2rx3	3.03263e-20	-1.02645	0.094	0.124	9.79086e-16	ESs	228139
Herc4	3.55578e-20	-0.328852	0.233	0.277	1.14798e-15	ESs	67345
Cct8l1	3.58011e-20	-0.327608	0.324	0.368	1.15584e-15	ESs	242891
1700092C10Rik	3.6404e-20	-0.602345	0.086	0.115	1.1753e-15	ESs	73554
Agtrap	4.01781e-20	-0.505164	0.105	0.137	1.29715e-15	ESs	11610
Csrnp1	5.08027e-20	-0.772976	0.079	0.107	1.64017e-15	ESs	215418
Tmem225	6.13727e-20	-0.517589	0.133	0.167	1.98142e-15	ESs	75667
LTO1	6.1926e-20	-0.299402	0.23	0.273	1.99928e-15	ESs	72284
Frat2	6.96073e-20	-0.282946	0.401	0.448	2.24727e-15	ESs	212398
Sort1	7.94045e-20	-0.29993	0.236	0.28	2.56358e-15	ESs	20661
Tomm7	9.07399e-20	-0.304143	0.243	0.287	2.92954e-15	ESs	66169
1700003H04Rik	1.00403e-19	-0.376857	0.209	0.25	3.24151e-15	ESs	384775
Cfap45	1.2941e-19	-0.443114	0.1	0.131	4.17801e-15	ESs	71870
Plac8l1	1.34042e-19	-0.2991	0.227	0.268	4.32755e-15	ESs	69401
Spata46	1.51377e-19	-0.372806	0.453	0.502	4.8872e-15	ESs	76925
Gk2	1.74794e-19	-0.439803	0.23	0.269	5.64322e-15	ESs	14626
Defb21	2.50058e-19	-0.398845	0.106	0.139	8.07313e-15	ESs	403172
Gtf2a2	2.76643e-19	-0.523636	0.239	0.279	8.93141e-15	ESs	235459
Sf1	3.06743e-19	-0.513486	0.085	0.115	9.90321e-15	ESs	22668
Ccdc30	3.56301e-19	-0.345953	0.422	0.467	1.15032e-14	ESs	73332
Gtf2f1	3.93071e-19	-0.274709	0.33	0.374	1.26903e-14	ESs	98053
Izumo1	4.03563e-19	-0.809488	0.113	0.145	1.3029e-14	ESs	73456
Crls1	4.18396e-19	-0.585492	0.124	0.157	1.35079e-14	ESs	66586
1700048O14Rik	4.5273e-19	-0.444045	0.172	0.209	1.46164e-14	ESs	73433
Slc39a4	4.86529e-19	-0.279462	0.257	0.3	1.57076e-14	ESs	72027
Etnk1	6.39271e-19	-0.857073	0.101	0.13	2.06389e-14	ESs	75320
Chd5	7.89918e-19	-0.335036	0.407	0.451	2.55025e-14	ESs	269610
Ndufa12	8.80998e-19	-0.274389	0.375	0.421	2.8443e-14	ESs	66414
Mapk1	8.89532e-19	-0.292949	0.27	0.315	2.87185e-14	ESs	26413
Efl1	9.96111e-19	-0.537412	0.074	0.101	3.21594e-14	ESs	101592
Ccdc63	1.01592e-18	-0.288189	0.321	0.363	3.2799e-14	ESs	330188
Atpaf2	1.0189e-18	-0.390429	0.126	0.16	3.28952e-14	ESs	246782
Acrv1	1.07351e-18	-0.697243	0.161	0.196	3.46583e-14	ESs	11451
Pdhb	1.42195e-18	-0.395808	0.228	0.268	4.59078e-14	ESs	68263
4930555F03Rik	1.59333e-18	-0.384257	0.395	0.437	5.14408e-14	ESs	75359
Tnrc6b	2.70586e-18	-0.481396	0.087	0.116	8.73586e-14	ESs	213988
4932435O22Rik	2.81128e-18	-0.562833	0.073	0.1	9.07621e-14	ESs	319819
Cyp1b1	2.83792e-18	-0.556667	0.139	0.172	9.16222e-14	ESs	13078
Slc29a3	3.02788e-18	-0.46007	0.184	0.223	9.77552e-14	ESs	71279
Bbs5	3.49809e-18	-0.362558	0.197	0.236	1.12936e-13	ESs	72569
Ndufs5	3.98265e-18	-0.352506	0.177	0.214	1.2858e-13	ESs	595136
4930523C07Rik	4.27405e-18	-0.983369	0.087	0.114	1.37988e-13	ESs	67647
4930535O05Rik	4.58443e-18	-0.514624	0.136	0.17	1.48008e-13	ESs	75237
Spag6	4.7906e-18	-0.571467	0.163	0.198	1.54665e-13	ESs	381350
Scamp1	5.05684e-18	-0.459907	0.211	0.248	1.6326e-13	ESs	107767
Lmnb2	5.67096e-18	-0.442741	0.168	0.203	1.83087e-13	ESs	16907
Grcc10	5.72493e-18	-0.422761	0.21	0.248	1.84829e-13	ESs	14790
Kpna6	5.84646e-18	-0.51183	0.173	0.209	1.88753e-13	ESs	16650
Manf	6.17802e-18	-0.481605	0.136	0.17	1.99457e-13	ESs	74840
Zic5	6.70617e-18	-0.382727	0.208	0.247	2.16509e-13	ESs	65100
4930440I19Rik	7.15114e-18	-0.772425	0.088	0.115	2.30874e-13	ESs	78158
Tsc22d1	7.57106e-18	-0.303544	0.178	0.216	2.44432e-13	ESs	21807
Tor1aip2	7.91863e-18	-0.436454	0.16	0.196	2.55653e-13	ESs	240832
Golga7	9.16331e-18	-0.654771	0.096	0.124	2.95837e-13	ESs	57437
Nipsnap3a	9.86842e-18	-0.471893	0.099	0.128	3.18602e-13	ESs	73398
4930583K01Rik	1.13314e-17	-0.441161	0.188	0.225	3.65833e-13	ESs	67745
Ctnna3	1.18762e-17	-0.47485	0.514	0.554	3.83422e-13	ESs	216033
4930567K20Rik	1.47905e-17	-0.274065	0.244	0.285	4.77511e-13	ESs	78056
4930557F10Rik	1.49049e-17	-0.52256	0.216	0.253	4.81206e-13	ESs	75322
Cfl1	1.5815e-17	-0.574504	0.235	0.272	5.10588e-13	ESs	12631
Defb30	1.58271e-17	-0.596474	0.161	0.195	5.10978e-13	ESs	73670
Pax1	1.73429e-17	-0.309091	0.161	0.197	5.59917e-13	ESs	18503
Sub1	1.99677e-17	-0.42268	0.138	0.17	6.44657e-13	ESs	20024
Ccdc182	2.15992e-17	-0.675486	0.116	0.146	6.97331e-13	ESs	74297
1700101I11Rik	2.17682e-17	-0.412361	0.191	0.227	7.02785e-13	ESs	100504641
Atp6v0b	2.29867e-17	-0.768747	0.12	0.15	7.42125e-13	ESs	114143
Cox5b	2.35936e-17	-0.2665	0.378	0.422	7.6172e-13	ESs	12859
Med28	2.55192e-17	-0.33934	0.327	0.368	8.23886e-13	ESs	66999
Gigyf2	2.62994e-17	-0.497389	0.112	0.143	8.49077e-13	ESs	227331
Lhx1	3.10675e-17	-0.331275	0.103	0.134	1.00302e-12	ESs	16869
Eif4a1	3.26658e-17	-0.507459	0.183	0.22	1.05461e-12	ESs	13681
Tor1aip1	3.60662e-17	-0.303737	0.398	0.441	1.1644e-12	ESs	208263
Gmfb	3.78284e-17	-0.426317	0.212	0.248	1.22129e-12	ESs	63985
Idi1	3.85349e-17	-0.38954	0.089	0.117	1.2441e-12	ESs	319554
Srsf5	3.89952e-17	-0.505081	0.133	0.165	1.25896e-12	ESs	20384
Cyp51	4.45294e-17	-0.55707	0.154	0.186	1.43763e-12	ESs	13121
Atp2c1	4.70094e-17	-0.556308	0.166	0.2	1.5177e-12	ESs	235574
Nfatc2ip	4.73718e-17	-0.43824	0.101	0.131	1.5294e-12	ESs	18020
Ndufaf2	4.89057e-17	-0.585315	0.127	0.157	1.57892e-12	ESs	75597
Cdc42se1	5.28074e-17	-0.291303	0.347	0.39	1.70489e-12	ESs	57912
Exosc3	9.344e-17	-0.42288	0.222	0.259	3.01671e-12	ESs	66362
Trim41	1.09731e-16	-0.652556	0.093	0.121	3.54267e-12	ESs	211007
Epb41l3	1.16733e-16	-0.283636	0.344	0.381	3.76874e-12	ESs	13823
Spata9	1.19525e-16	-0.587883	0.116	0.144	3.85888e-12	ESs	75571
H2al1k	1.29982e-16	-0.440539	0.105	0.134	4.19646e-12	ESs	547154
Fbxo24	1.34e-16	-0.492999	0.241	0.276	4.32619e-12	ESs	71176
1700066J03Rik	1.45725e-16	-0.359233	0.269	0.309	4.70472e-12	ESs	67339
1700093K21Rik	1.68347e-16	-0.270028	0.364	0.407	5.43507e-12	ESs	67358
Ndufb4	1.77833e-16	-0.31341	0.239	0.277	5.74132e-12	ESs	68194
Krt88	2.05005e-16	-0.292984	0.243	0.282	6.61858e-12	ESs	66322
Map1lc3b	2.42396e-16	-0.317483	0.127	0.159	7.82574e-12	ESs	67443
Gm16677	2.71494e-16	-0.292209	0.302	0.34	8.76518e-12	ESs	100504477
Eqtn	2.91726e-16	-0.721467	0.089	0.114	9.41837e-12	ESs	67753
Rpl23a	3.12601e-16	-0.33202	0.209	0.245	1.00923e-11	ESs	268449
4930444A19Rik	3.43403e-16	-0.564845	0.13	0.161	1.10868e-11	ESs	73980
Fam50b	3.43731e-16	-0.304047	0.236	0.274	1.10974e-11	ESs	108161
Cd59a	3.51978e-16	-0.671439	0.135	0.165	1.13636e-11	ESs	12509
Epcam	3.59812e-16	-0.411704	0.234	0.271	1.16165e-11	ESs	17075
Eif5b	4.11905e-16	-0.434658	0.13	0.161	1.32984e-11	ESs	226982
E330013P04Rik	4.48676e-16	0.527888	0.113	0.087	1.44855e-11	ESs	107376
A630001G21Rik	5.30695e-16	-0.411353	0.075	0.101	1.71335e-11	ESs	319997
Gm33347	7.60774e-16	-0.281118	0.128	0.16	2.45616e-11	ESs	102636215
Spata31d1a	8.13921e-16	-0.332086	0.234	0.272	2.62774e-11	ESs	72219
Clip1	8.13931e-16	-0.495546	0.206	0.241	2.62778e-11	ESs	56430
Usp25	8.1549e-16	-0.349605	0.311	0.352	2.63281e-11	ESs	30940
4930513D17Rik	9.64894e-16	-0.77011	0.092	0.117	3.11516e-11	ESs	75095
Zfp37	1.02387e-15	-0.416494	0.207	0.242	3.30557e-11	ESs	22696
Gm37294	1.02612e-15	-0.543491	0.166	0.198	3.31282e-11	ESs	105243991
1700017J07Rik	1.03665e-15	-0.687085	0.091	0.117	3.34682e-11	ESs	75508
Ddx10	1.04262e-15	-0.511254	0.094	0.121	3.36609e-11	ESs	77591
Prcp	1.06163e-15	-0.878971	0.084	0.109	3.42748e-11	ESs	72461
Iqce	1.07889e-15	-0.340039	0.226	0.264	3.48318e-11	ESs	74239
Tomm20l	1.08574e-15	-0.38127	0.116	0.146	3.50531e-11	ESs	75266
Btbd10	1.19245e-15	-0.539428	0.189	0.222	3.84982e-11	ESs	68815
Gm3234	1.20467e-15	-0.300288	0.131	0.163	3.88927e-11	ESs	100041251
Fto	1.24069e-15	-0.338259	0.262	0.301	4.00557e-11	ESs	26383
Tmco5b	1.25035e-15	-0.717815	0.104	0.13	4.03674e-11	ESs	75275
1700013D24Rik	1.27276e-15	-0.324325	0.422	0.461	4.10911e-11	ESs	76921
6030443J06Rik	1.29437e-15	-0.453962	0.139	0.17	4.17889e-11	ESs	320719
Hmgn1	1.34107e-15	-0.477088	0.085	0.111	4.32964e-11	ESs	15312
Gm5142	1.71946e-15	-0.430638	0.253	0.29	5.55127e-11	ESs	380907
Ogdh	1.92514e-15	-0.475177	0.155	0.186	6.21531e-11	ESs	18293
Dynlt1b	2.31254e-15	-0.309366	0.107	0.135	7.46604e-11	ESs	21648
Dyrk2	2.53087e-15	-0.441605	0.112	0.141	8.17092e-11	ESs	69181
Gm30893	2.65856e-15	-0.279621	0.227	0.264	8.58318e-11	ESs	102632948
Lgals8	2.89994e-15	-0.289021	0.288	0.327	9.36246e-11	ESs	56048
H2al1b	2.97238e-15	-0.328547	0.117	0.146	9.59633e-11	ESs	100042927
Arih1	3.04679e-15	-0.369617	0.324	0.362	9.83655e-11	ESs	23806
Ythdc1	3.22564e-15	-0.585362	0.076	0.1	1.0414e-10	ESs	231386
Mrpl20	3.35275e-15	-0.334581	0.18	0.213	1.08244e-10	ESs	66448
Rps3a1	3.61896e-15	-0.276062	0.305	0.344	1.16838e-10	ESs	20091
Gm15738	3.84872e-15	-0.318466	0.341	0.38	1.24256e-10	ESs	102635268
2810408I11Rik	3.95251e-15	-0.305155	0.24	0.277	1.27607e-10	ESs	69941
Tubg1	3.98629e-15	-0.299797	0.205	0.242	1.28697e-10	ESs	103733
Zfp644	4.32829e-15	-0.336365	0.113	0.141	1.39739e-10	ESs	52397
Chrne	4.67036e-15	-0.362348	0.314	0.351	1.50783e-10	ESs	11448
Cpeb2	4.98309e-15	-0.41477	0.148	0.178	1.60879e-10	ESs	231207
Zfp428	5.42108e-15	-0.802981	0.086	0.111	1.7502e-10	ESs	232969
Slc39a8	6.29554e-15	-0.444767	0.085	0.111	2.03252e-10	ESs	67547
Psmb6	6.33678e-15	-0.331729	0.233	0.269	2.04583e-10	ESs	19175
Pnkd	6.94727e-15	-0.295052	0.166	0.2	2.24293e-10	ESs	56695
Prkrip1	7.05566e-15	-0.340323	0.144	0.175	2.27792e-10	ESs	66801
Tmem184c	8.19267e-15	-0.780919	0.091	0.116	2.645e-10	ESs	234463
Zfp607b	8.3232e-15	-0.65334	0.084	0.109	2.68714e-10	ESs	112415
Fam227a	8.34219e-15	-0.350706	0.269	0.305	2.69328e-10	ESs	75729
Rbms1	8.45881e-15	-0.543104	0.14	0.169	2.73093e-10	ESs	56878
Ccdc6	9.52118e-15	-0.282901	0.303	0.342	3.07391e-10	ESs	76551
Med29	1.02437e-14	-0.339919	0.187	0.22	3.30718e-10	ESs	67224
Uri1	1.13734e-14	-0.460356	0.161	0.191	3.67189e-10	ESs	19777
Arf4	1.23077e-14	-0.464618	0.359	0.396	3.97355e-10	ESs	11843
Bcl11a	1.27928e-14	-0.474519	0.081	0.105	4.13016e-10	ESs	14025
Saxo1	1.29454e-14	-0.524573	0.206	0.24	4.17941e-10	ESs	75811
4930500F04Rik	1.33147e-14	-0.786501	0.077	0.1	4.29865e-10	ESs	70969
Ascc1	1.41826e-14	-0.337088	0.136	0.166	4.57886e-10	ESs	69090
Gm29860	1.55341e-14	0.265466	0.424	0.393	5.01518e-10	ESs	102631550
Bnip3l	1.56273e-14	-0.497852	0.13	0.159	5.04528e-10	ESs	12177
Cdca2	1.58619e-14	-0.287466	0.244	0.281	5.12101e-10	ESs	108912
Lrrc36	1.89953e-14	-0.702858	0.093	0.118	6.13264e-10	ESs	270091
Immp1l	1.91328e-14	-0.398918	0.129	0.157	6.17701e-10	ESs	66541
Gm26728	1.99192e-14	-0.39993	0.17	0.202	6.43091e-10	ESs	102635868
Il16	2.06562e-14	-0.285185	0.339	0.376	6.66885e-10	ESs	16170
Mex3c	2.15233e-14	-0.627893	0.079	0.103	6.94878e-10	ESs	240396
Oga	2.19114e-14	-0.352869	0.173	0.206	7.0741e-10	ESs	76055
Ube2h	2.20901e-14	-0.507136	0.083	0.107	7.13179e-10	ESs	22214
Acp1	2.45087e-14	-0.339465	0.164	0.195	7.91262e-10	ESs	11431
Tmbim4	2.45571e-14	-0.31398	0.19	0.223	7.92826e-10	ESs	68212
Tex264	2.51416e-14	-0.337472	0.244	0.279	8.11696e-10	ESs	21767
Cxxc5	2.65631e-14	-0.427758	0.188	0.22	8.57591e-10	ESs	67393
B9d1	2.85317e-14	-0.348313	0.198	0.231	9.21147e-10	ESs	27078
B3gntl1	3.25299e-14	-0.373977	0.078	0.101	1.05023e-09	ESs	210004
1700108J01Rik	3.418e-14	-0.264485	0.26	0.296	1.1035e-09	ESs	68245
4930571N24Rik	3.58626e-14	-0.719993	0.178	0.207	1.15783e-09	ESs	78224
Eya3	4.42698e-14	-0.627692	0.092	0.116	1.42925e-09	ESs	14050
Gm27211	4.58655e-14	-0.327398	0.382	0.421	1.48077e-09	ESs	102636126
Cacng4	4.78556e-14	-0.45488	0.139	0.168	1.54502e-09	ESs	54377
Slc22a14	5.22327e-14	-0.461346	0.183	0.214	1.68633e-09	ESs	382113
Ssrp1	5.4018e-14	-0.376604	0.144	0.175	1.74397e-09	ESs	20833
Spata31d1b	5.57146e-14	-0.419635	0.259	0.292	1.79875e-09	ESs	238662
Gm28411	6.1526e-14	-0.310623	0.184	0.216	1.98637e-09	ESs	102636957
Tmod1	6.21178e-14	-0.580055	0.15	0.178	2.00547e-09	ESs	21916
Itsn1	6.2274e-14	-0.356972	0.1	0.126	2.01052e-09	ESs	16443
Vwa8	6.30914e-14	-0.566016	0.08	0.104	2.0369e-09	ESs	219189
Ntan1	6.32626e-14	-0.29254	0.22	0.254	2.04243e-09	ESs	18203
Cadm1	6.70604e-14	-0.316828	0.2	0.235	2.16504e-09	ESs	54725
Ctdnep1	7.04866e-14	-0.651609	0.145	0.173	2.27566e-09	ESs	67181
Dram1	8.60792e-14	-0.548208	0.08	0.104	2.77907e-09	ESs	71712
Fnbp4	8.94131e-14	-0.429028	0.117	0.145	2.8867e-09	ESs	55935
4930562A09Rik	9.45314e-14	-0.300579	0.2	0.233	3.05195e-09	ESs	75303
Gm36146	9.83712e-14	-0.414557	0.088	0.112	3.17592e-09	ESs	102639955
Gm29508	9.93643e-14	-0.336782	0.212	0.245	3.20798e-09	ESs	102632488
Snrpc	1.01867e-13	-0.329429	0.161	0.191	3.28876e-09	ESs	20630
Fkbp4	1.16992e-13	-0.27857	0.331	0.368	3.77709e-09	ESs	14228
Pla2g10	1.20444e-13	-0.834	0.12	0.146	3.88854e-09	ESs	26565
1700026F02Rik	1.2202e-13	-0.509546	0.12	0.147	3.93941e-09	ESs	69419
Diaph3	1.23521e-13	-0.429072	0.121	0.149	3.98786e-09	ESs	56419
Psmc5	1.42394e-13	-0.38584	0.134	0.162	4.5972e-09	ESs	19184
Dnajb13	1.46575e-13	-0.270024	0.293	0.329	4.73218e-09	ESs	69387
Psmd2	1.47098e-13	-0.284656	0.137	0.166	4.74905e-09	ESs	21762
Nmt2	1.50582e-13	-0.362237	0.193	0.226	4.86155e-09	ESs	18108
Fdps	1.58323e-13	-0.454685	0.159	0.188	5.11146e-09	ESs	110196
Ssbp3	2.04472e-13	-0.536278	0.116	0.142	6.60138e-09	ESs	72475
Bri3	2.13536e-13	-0.364424	0.079	0.102	6.89402e-09	ESs	55950
Nt5c3b	2.22936e-13	-0.274048	0.137	0.165	7.19749e-09	ESs	68106
Baz1a	2.40121e-13	-0.300133	0.303	0.342	7.75231e-09	ESs	217578
Fkbp5	2.48636e-13	-0.339655	0.082	0.105	8.02722e-09	ESs	14229
Gm39363	2.75653e-13	-0.280529	0.209	0.242	8.89946e-09	ESs	105243438
1700112J05Rik	2.85497e-13	-0.341416	0.171	0.202	9.21728e-09	ESs	68246
4930556C24Rik	3.24667e-13	0.608507	0.14	0.115	1.04819e-08	ESs	75310
Pacsin2	3.3728e-13	-0.367758	0.183	0.214	1.08891e-08	ESs	23970
Sun1	3.66008e-13	-0.340023	0.1	0.126	1.18166e-08	ESs	77053
Cacnb1	3.90376e-13	-0.30349	0.203	0.235	1.26033e-08	ESs	12295
Dcaf1	4.24952e-13	-0.359193	0.248	0.283	1.37196e-08	ESs	321006
Per1	4.36245e-13	-0.668458	0.098	0.121	1.40842e-08	ESs	18626
C2cd3	4.36288e-13	-0.422786	0.097	0.121	1.40856e-08	ESs	277939
Map4	4.38752e-13	-0.548292	0.102	0.126	1.41651e-08	ESs	17758
1700023C21Rik	4.39195e-13	-0.394573	0.107	0.133	1.41794e-08	ESs	73257
Clasrp	4.50476e-13	-0.328427	0.17	0.2	1.45436e-08	ESs	53609
Gm40153	4.57332e-13	-0.398418	0.086	0.11	1.4765e-08	ESs	105244560
1700113H08Rik	4.58081e-13	-0.37349	0.295	0.329	1.47892e-08	ESs	76640
Mms19	4.76452e-13	-0.28438	0.126	0.154	1.53822e-08	ESs	72199
1700110C19Rik	4.82423e-13	-0.35633	0.09	0.114	1.5575e-08	ESs	76634
1700030K09Rik	4.94929e-13	-0.424177	0.1	0.125	1.59788e-08	ESs	72254
Sox5	5.11731e-13	-0.381129	0.15	0.179	1.65212e-08	ESs	20678
Gpc5	5.13862e-13	-0.747948	0.152	0.18	1.659e-08	ESs	103978
Ccdc116	5.29736e-13	-0.412424	0.144	0.172	1.71025e-08	ESs	76872
Camsap2	5.53355e-13	-0.332453	0.168	0.199	1.78651e-08	ESs	67886
Tmem232	5.81671e-13	-0.392218	0.128	0.155	1.87792e-08	ESs	381107
Asns	6.15522e-13	-0.267282	0.316	0.351	1.98721e-08	ESs	27053
Tmx4	6.30487e-13	-0.573034	0.101	0.124	2.03553e-08	ESs	52837
Rbbp6	7.36688e-13	-0.576567	0.124	0.15	2.3784e-08	ESs	19647
Gap43	7.38394e-13	-0.343004	0.077	0.1	2.38391e-08	ESs	14432
Ank2	7.79582e-13	-0.437779	0.091	0.115	2.51688e-08	ESs	109676
Ftmt	7.87594e-13	-0.456702	0.108	0.132	2.54275e-08	ESs	67634
4930547H16Rik	8.02671e-13	-0.403705	0.097	0.122	2.59142e-08	ESs	75278
Tekt2	8.08284e-13	-0.3434	0.148	0.176	2.60954e-08	ESs	24084
4930520M14Rik	8.53301e-13	-0.309585	0.114	0.141	2.75488e-08	ESs	78182
4930542C16Rik	9.16314e-13	-0.502386	0.123	0.149	2.95832e-08	ESs	75163
Snrpf	9.20425e-13	-0.266869	0.083	0.106	2.97159e-08	ESs	69878
Bud31	9.83096e-13	-0.367206	0.135	0.162	3.17393e-08	ESs	231889
Hemgn	1.00777e-12	-0.293356	0.259	0.292	3.25359e-08	ESs	93966
Fam178b	1.03946e-12	-0.264927	0.25	0.283	3.35591e-08	ESs	381337
Proc	1.04107e-12	-0.423262	0.105	0.13	3.3611e-08	ESs	19123
Ndufb2	1.05303e-12	-0.355142	0.126	0.152	3.39971e-08	ESs	68198
Gm35208	1.27789e-12	-0.308944	0.116	0.142	4.12567e-08	ESs	102638714
Zcchc8	1.28348e-12	-0.296786	0.126	0.153	4.1437e-08	ESs	70650
Ube2u	1.31404e-12	-0.504754	0.085	0.108	4.24237e-08	ESs	381534
Pdzk1ip1	1.38443e-12	-0.376853	0.208	0.238	4.46964e-08	ESs	67182
1700010K23Rik	1.40267e-12	-0.281272	0.212	0.243	4.52853e-08	ESs	75501
Ccdc34os	1.41828e-12	-0.469039	0.093	0.116	4.57891e-08	ESs	75517
Ccin	1.43996e-12	-0.314409	0.264	0.296	4.64893e-08	ESs	442829
Gmps	1.44834e-12	-0.264313	0.202	0.233	4.67598e-08	ESs	229363
Gemin4	1.45786e-12	-0.314673	0.091	0.114	4.70669e-08	ESs	276919
Ttc39a	1.4645e-12	-0.461934	0.109	0.134	4.72814e-08	ESs	230603
Cpq	1.53181e-12	-0.30382	0.115	0.141	4.94543e-08	ESs	54381
Parn	1.54005e-12	-0.838517	0.104	0.127	4.97205e-08	ESs	74108
4933416O17Rik	1.55593e-12	-0.36863	0.11	0.135	5.02333e-08	ESs	67550
Yme1l1	1.60332e-12	-0.478126	0.163	0.191	5.17632e-08	ESs	27377
Slc36a3	1.61269e-12	-0.508701	0.151	0.179	5.20657e-08	ESs	215332
Zbtb6	1.64341e-12	-0.459106	0.083	0.105	5.30574e-08	ESs	241322
Ndufa9	1.67027e-12	-0.335796	0.144	0.172	5.39246e-08	ESs	66108
Sf3b4	2.08716e-12	-0.357663	0.183	0.212	6.73841e-08	ESs	107701
Gm16150	2.2545e-12	-0.490462	0.083	0.105	7.27866e-08	ESs	102638318
Pet100	2.44873e-12	-0.353705	0.158	0.186	7.90571e-08	ESs	100503890
Jarid2	2.70622e-12	-0.414519	0.094	0.117	8.73703e-08	ESs	16468
Gm5460	2.82585e-12	-0.426161	0.11	0.134	9.12325e-08	ESs	432838
Scarb1	3.07591e-12	-0.556131	0.111	0.136	9.93058e-08	ESs	20778
4930562F17Rik	3.40318e-12	-0.351856	0.079	0.101	1.09872e-07	ESs	75256
Ptdss1	3.48272e-12	-0.276327	0.137	0.164	1.1244e-07	ESs	19210
Tob1	3.59067e-12	-0.425553	0.16	0.188	1.15925e-07	ESs	22057
Psmd12	3.59709e-12	-0.274314	0.107	0.131	1.16132e-07	ESs	66997
Cdc37l1	3.89995e-12	-0.303981	0.28	0.313	1.2591e-07	ESs	67072
Rara	4.0017e-12	-0.306865	0.08	0.102	1.29195e-07	ESs	19401
Smc1b	4.0586e-12	-0.332238	0.179	0.208	1.31032e-07	ESs	140557
Cul1	4.13967e-12	-0.464362	0.17	0.198	1.33649e-07	ESs	26965
Ctnnbl1	4.31801e-12	-0.506407	0.094	0.116	1.39407e-07	ESs	66642
Dpp6	4.54549e-12	-0.346179	0.15	0.179	1.46751e-07	ESs	13483
Taf13	5.19004e-12	-0.337072	0.171	0.199	1.6756e-07	ESs	99730
Fbp1	5.46024e-12	-0.288475	0.268	0.3	1.76284e-07	ESs	14121
Rfx3	5.76419e-12	-0.266028	0.21	0.242	1.86097e-07	ESs	19726
Camta1	5.77143e-12	-0.351375	0.223	0.255	1.86331e-07	ESs	100072
Tubb6	5.97898e-12	-0.339368	0.215	0.246	1.93031e-07	ESs	67951
Ccer1	6.4424e-12	-0.383568	0.204	0.233	2.07993e-07	ESs	66716
1700019A02Rik	6.68838e-12	-0.347386	0.312	0.344	2.15934e-07	ESs	69397
Dctn3	6.71195e-12	-0.317078	0.122	0.148	2.16695e-07	ESs	53598
Ap2a1	7.65917e-12	-0.358492	0.188	0.217	2.47276e-07	ESs	11771
Bbx	8.3152e-12	-0.316036	0.303	0.336	2.68456e-07	ESs	70508
Ppp1r15b	8.51862e-12	-0.486585	0.093	0.116	2.75024e-07	ESs	108954
Mrps18b	8.71586e-12	-0.334416	0.137	0.164	2.81391e-07	ESs	66973
1700105P06Rik	8.82824e-12	-0.306639	0.347	0.38	2.8502e-07	ESs	654802
Vps37b	9.40302e-12	-0.513458	0.181	0.209	3.03577e-07	ESs	330192
4930558N11Rik	9.5235e-12	-0.286435	0.207	0.238	3.07466e-07	ESs	78211
Wdr27	1.01035e-11	-0.316536	0.104	0.128	3.26193e-07	ESs	71682
1700094M23Rik	1.01409e-11	-0.337242	0.083	0.105	3.27401e-07	ESs	73579
Cstf2	1.02214e-11	-0.440178	0.147	0.174	3.29999e-07	ESs	108062
1700030M09Rik	1.05783e-11	-0.417614	0.095	0.118	3.4152e-07	ESs	72259
Cbx5	1.20899e-11	-0.333825	0.083	0.105	3.90321e-07	ESs	12419
Best1	1.35429e-11	-0.487765	0.149	0.175	4.37231e-07	ESs	24115
Homez	1.39291e-11	-0.470886	0.084	0.105	4.49702e-07	ESs	239099
Fbxo6	1.48527e-11	-0.275105	0.089	0.112	4.79519e-07	ESs	50762
Lmbrd2	1.52746e-11	-0.294882	0.253	0.286	4.93141e-07	ESs	320506
Arfgap3	1.56172e-11	-0.429816	0.255	0.285	5.042e-07	ESs	66251
Fkbp7	1.58093e-11	-0.663837	0.106	0.13	5.10404e-07	ESs	14231
Hsp90ab1	1.60062e-11	-0.390934	0.146	0.174	5.1676e-07	ESs	15516
Gpr153	1.66311e-11	-0.335501	0.109	0.133	5.36936e-07	ESs	100129
Ppp6r1	1.72213e-11	-0.290046	0.172	0.2	5.55989e-07	ESs	243819
1700025N23Rik	1.83266e-11	-0.599529	0.128	0.153	5.91675e-07	ESs	69986
Pfkfb2	1.86946e-11	-0.369039	0.116	0.141	6.03555e-07	ESs	18640
Usp7	1.9136e-11	-0.312458	0.252	0.283	6.17807e-07	ESs	252870
4933431J24Rik	1.99876e-11	-0.429212	0.14	0.165	6.453e-07	ESs	71298
Tmem144	2.20358e-11	-0.402268	0.21	0.238	7.11426e-07	ESs	70652
Chmp1b	2.24936e-11	-0.368429	0.178	0.206	7.26206e-07	ESs	67064
Hipk2	2.30905e-11	-0.297014	0.166	0.194	7.45478e-07	ESs	15258
Otud4	2.43882e-11	-0.366541	0.189	0.218	7.87372e-07	ESs	73945
Sun5	2.49563e-11	-0.389627	0.133	0.159	8.05713e-07	ESs	76407
Cyp4f39	2.55543e-11	-0.400305	0.085	0.107	8.25019e-07	ESs	320997
Ttll11	2.55996e-11	-0.708827	0.082	0.102	8.26484e-07	ESs	74410
Ndel1	2.56448e-11	-0.328571	0.329	0.364	8.27941e-07	ESs	83431
Atxn2l	2.62148e-11	-0.374836	0.165	0.191	8.46344e-07	ESs	233871
Iqcf6	2.62637e-11	-0.278075	0.25	0.282	8.47924e-07	ESs	100041096
Ltn1	2.6858e-11	-0.281233	0.251	0.281	8.67109e-07	ESs	78913
Pdha2	2.69681e-11	-0.503944	0.13	0.154	8.70665e-07	ESs	18598
Fbxl13	2.72972e-11	-0.400646	0.16	0.186	8.81291e-07	ESs	320118
Naa20	2.83789e-11	-0.453188	0.114	0.138	9.16213e-07	ESs	67877
Gm26512	2.87602e-11	-0.282702	0.158	0.186	9.28524e-07	ESs	102637693
Rps3	2.88352e-11	-0.360828	0.15	0.178	9.30945e-07	ESs	27050
Ost4	2.90519e-11	-0.308361	0.16	0.187	9.37941e-07	ESs	67695
Gas2l1	3.02248e-11	-0.374638	0.111	0.135	9.75809e-07	ESs	78926
Lmf1	3.02361e-11	-0.282241	0.111	0.135	9.76171e-07	ESs	76483
Gm527	3.17713e-11	-0.381116	0.133	0.158	1.02574e-06	ESs	217648
4930461G14Rik	3.18353e-11	-0.274822	0.143	0.169	1.0278e-06	ESs	74879
Trim46	3.35765e-11	-0.312553	0.098	0.121	1.08402e-06	ESs	360213
4930479H17Rik	3.45843e-11	-0.525266	0.133	0.157	1.11655e-06	ESs	78171
Taf1b	3.69719e-11	-0.271298	0.111	0.136	1.19364e-06	ESs	21340
Cd55	3.78329e-11	-0.757562	0.086	0.107	1.22143e-06	ESs	13136
Spata31	3.78934e-11	-0.385357	0.149	0.175	1.22339e-06	ESs	78124
Dcaf5	3.93455e-11	-0.404473	0.173	0.2	1.27027e-06	ESs	320808
Tex29	3.96279e-11	-0.405759	0.368	0.4	1.27939e-06	ESs	75528
Ncoa4	4.13158e-11	-0.343573	0.151	0.177	1.33388e-06	ESs	27057
Tmem123	4.29502e-11	-0.701243	0.087	0.107	1.38665e-06	ESs	71929
4930405D11Rik	4.3184e-11	-0.620324	0.203	0.23	1.39419e-06	ESs	73922
Kpna2	4.39121e-11	-0.364329	0.086	0.107	1.4177e-06	ESs	16647
Rpl4	4.43361e-11	-0.309417	0.12	0.145	1.43139e-06	ESs	67891
Chmp5	5.19337e-11	-0.276451	0.244	0.275	1.67668e-06	ESs	76959
Cenpw	5.31769e-11	-0.267859	0.088	0.109	1.71682e-06	ESs	66311
Mycbpap	5.51632e-11	-0.354182	0.232	0.26	1.78094e-06	ESs	104601
Sgip1	5.99338e-11	-0.455082	0.226	0.256	1.93496e-06	ESs	73094
4930525C09Rik	6.28589e-11	-0.440531	0.135	0.159	2.0294e-06	ESs	78127
Lysmd4	6.48468e-11	-0.317682	0.209	0.238	2.09358e-06	ESs	75099
1700058P15Rik	6.51959e-11	-0.279878	0.118	0.143	2.10485e-06	ESs	73377
Gm13609	6.60428e-11	-0.596339	0.083	0.103	2.13219e-06	ESs	102636087
1700006F04Rik	6.68759e-11	-0.274506	0.185	0.213	2.15909e-06	ESs	75432
Gm15511	7.05567e-11	-0.451367	0.112	0.135	2.27792e-06	ESs	102642202
Fhdc1	7.16321e-11	-0.489207	0.12	0.144	2.31264e-06	ESs	229474
AW554918	7.30592e-11	-0.442673	0.144	0.169	2.35872e-06	ESs	225289
Sh3yl1	7.73858e-11	-0.356798	0.143	0.168	2.4984e-06	ESs	24057
Map4k1	7.7611e-11	-0.283667	0.184	0.211	2.50567e-06	ESs	26411
Slc30a1	7.80971e-11	-0.282568	0.146	0.172	2.52137e-06	ESs	22782
Zfp830	8.18208e-11	-0.332045	0.118	0.142	2.64158e-06	ESs	66983
Cntn1	8.52779e-11	-0.26991	0.204	0.233	2.7532e-06	ESs	12805
Mgat4c	8.78587e-11	-0.344381	0.3	0.332	2.83652e-06	ESs	67569
Ccdc175	8.86967e-11	-0.346393	0.117	0.14	2.86357e-06	ESs	73936
Dtymk	9.09584e-11	-0.337592	0.096	0.117	2.93659e-06	ESs	21915
Hdgfl2	9.43995e-11	-0.533926	0.085	0.106	3.04769e-06	ESs	15193
Ncbp2	9.97851e-11	-0.383796	0.131	0.155	3.22156e-06	ESs	68092
Ctdp1	1.05693e-10	-0.436073	0.104	0.126	3.41229e-06	ESs	67655
Fgfr2	1.08778e-10	-0.357025	0.195	0.223	3.51189e-06	ESs	14183
Psd3	1.11423e-10	-0.353056	0.233	0.262	3.59729e-06	ESs	234353
Myo5b	1.1821e-10	-0.401898	0.094	0.116	3.81642e-06	ESs	17919
Catsper4	1.2142e-10	-0.296082	0.166	0.191	3.92005e-06	ESs	329954
4732471J01Rik	1.23132e-10	-0.584056	0.12	0.144	3.97533e-06	ESs	654804
4933402D24Rik	1.31859e-10	-0.357282	0.121	0.145	4.25708e-06	ESs	74426
Pfdn6	1.37165e-10	-0.30978	0.095	0.117	4.42836e-06	ESs	14976
Rnf7	1.3801e-10	-0.279654	0.164	0.191	4.45565e-06	ESs	19823
Rps27l	1.51262e-10	-0.369505	0.17	0.196	4.8835e-06	ESs	67941
Nt5c2	1.7725e-10	-0.400782	0.14	0.165	5.72252e-06	ESs	76952
Ppp2cb	1.80169e-10	-0.297139	0.174	0.2	5.81674e-06	ESs	19053
Myo18b	1.8973e-10	-0.344902	0.178	0.204	6.12544e-06	ESs	74376
Arhgef3	1.94375e-10	-0.46581	0.163	0.189	6.27539e-06	ESs	71704
4930405D01Rik	2.09742e-10	-0.734624	0.119	0.142	6.77152e-06	ESs	73795
Cfap100	2.22285e-10	-0.433739	0.202	0.229	7.17647e-06	ESs	243538
Kctd19	2.35172e-10	-0.268479	0.094	0.116	7.59254e-06	ESs	279499
Gm14051	2.49562e-10	-0.307243	0.085	0.106	8.05712e-06	ESs	102633555
Ctnna2	2.80599e-10	-0.584648	0.086	0.106	9.05914e-06	ESs	12386
Actl7b	2.89748e-10	-0.332462	0.25	0.278	9.35451e-06	ESs	11471
4933424G06Rik	3.01209e-10	-0.375193	0.126	0.149	9.72453e-06	ESs	71166
2200002J24Rik	3.14446e-10	-0.360323	0.263	0.292	1.01519e-05	ESs	69147
Gm13547	3.52729e-10	-0.382671	0.207	0.234	1.13879e-05	ESs	433416
4930563J15Rik	3.66238e-10	-0.401487	0.092	0.112	1.1824e-05	ESs	105245193
Plb1	3.75746e-10	-0.421459	0.199	0.226	1.2131e-05	ESs	665270
Zpbp	4.24249e-10	-0.333208	0.168	0.193	1.36969e-05	ESs	53604
Rxra	4.46658e-10	-0.299171	0.138	0.163	1.44204e-05	ESs	20181
Pdcd4	4.69455e-10	-0.267664	0.096	0.117	1.51564e-05	ESs	18569
4930452G13Rik	4.72141e-10	-0.270288	0.181	0.207	1.52431e-05	ESs	73989
Aknad1	5.21475e-10	-0.370228	0.148	0.173	1.68358e-05	ESs	329738
Arf5	5.59559e-10	-0.561426	0.183	0.208	1.80654e-05	ESs	11844
Gm31818	5.99757e-10	-0.358464	0.139	0.163	1.93632e-05	ESs	102634167
Acr	6.4171e-10	-0.372365	0.169	0.194	2.07176e-05	ESs	11434
Gm26787	6.6227e-10	-0.290485	0.096	0.117	2.13814e-05	ESs	102637672
Fbxo47	6.82024e-10	-0.302689	0.109	0.131	2.20192e-05	ESs	72973
Pepd	6.87987e-10	-0.426082	0.097	0.118	2.22117e-05	ESs	18624
Tnpo1	7.12522e-10	-0.290857	0.1	0.121	2.30038e-05	ESs	238799
Lrrc69	7.86625e-10	-0.281076	0.276	0.305	2.53962e-05	ESs	73314
Rps27a	7.91002e-10	-0.340466	0.216	0.244	2.55375e-05	ESs	78294
Nrg3	8.00778e-10	-0.826551	0.086	0.105	2.58531e-05	ESs	18183
1700112J16Rik	8.12372e-10	-0.412358	0.148	0.173	2.62274e-05	ESs	76628
Nptn	8.71693e-10	-0.272997	0.13	0.154	2.81426e-05	ESs	20320
Calr3	9.65923e-10	-0.281373	0.368	0.4	3.11848e-05	ESs	73316
Baz2a	9.78379e-10	-0.326477	0.112	0.134	3.1587e-05	ESs	116848
Cdh4	1.03923e-09	-0.378407	0.111	0.134	3.35517e-05	ESs	12561
Cyth2	1.04046e-09	-0.362933	0.116	0.138	3.35911e-05	ESs	19158
Tekt4	1.04795e-09	-0.411733	0.088	0.107	3.38329e-05	ESs	71840
Son	1.05173e-09	-0.355122	0.112	0.134	3.39553e-05	ESs	20658
Impdh2	1.11226e-09	-0.567358	0.146	0.168	3.59093e-05	ESs	23918
Mxd4	1.1339e-09	-0.280928	0.117	0.139	3.6608e-05	ESs	17122
Gxylt1	1.18009e-09	-0.268395	0.168	0.193	3.80991e-05	ESs	223827
Adam24	1.19799e-09	-0.479746	0.11	0.131	3.86771e-05	ESs	13526
Prrc2a	1.20744e-09	-0.272837	0.099	0.12	3.89822e-05	ESs	53761
Acot12	1.2098e-09	-0.388786	0.136	0.159	3.90585e-05	ESs	74156
1700019J19Rik	1.23068e-09	-0.318666	0.081	0.101	3.97324e-05	ESs	76412
Ireb2	1.30872e-09	-0.278987	0.103	0.124	4.2252e-05	ESs	64602
Ppp2r3d	1.35011e-09	-0.366667	0.096	0.116	4.35882e-05	ESs	19054
Gas8	1.38448e-09	-0.440542	0.087	0.106	4.46978e-05	ESs	104346
Rgl1	1.39832e-09	-0.367351	0.147	0.171	4.51449e-05	ESs	19731
Mphosph9	1.43529e-09	-0.498342	0.088	0.107	4.63385e-05	ESs	269702
Psma3	1.50192e-09	-0.309108	0.185	0.211	4.84895e-05	ESs	19167
Lrrc72	1.52376e-09	-0.528956	0.135	0.157	4.91945e-05	ESs	71156
Arl1	1.55723e-09	-0.4443	0.125	0.146	5.02752e-05	ESs	104303
Sltm	1.64594e-09	-0.296169	0.386	0.419	5.31391e-05	ESs	66660
Dyrk3	1.77776e-09	-0.35794	0.118	0.139	5.7395e-05	ESs	226419
Coq10a	1.79134e-09	-0.273228	0.095	0.116	5.78334e-05	ESs	210582
Mrpl39	1.83041e-09	-0.29406	0.1	0.12	5.90947e-05	ESs	27393
Gipr	1.88627e-09	-0.496165	0.145	0.169	6.08982e-05	ESs	381853
Slc38a9	1.9029e-09	-0.277914	0.157	0.182	6.14351e-05	ESs	268706
Gm11655	1.93467e-09	-0.297083	0.172	0.196	6.24608e-05	ESs	115487810
Gpbp1	1.9576e-09	-0.320523	0.176	0.202	6.32011e-05	ESs	73274
Cfdp1	2.01068e-09	-0.353534	0.097	0.117	6.49148e-05	ESs	23837
Usp46	2.11036e-09	-0.467069	0.106	0.126	6.81328e-05	ESs	69727
Hmgb1	2.20568e-09	-0.401282	0.132	0.155	7.12105e-05	ESs	15289
1700018A04Rik	2.23801e-09	-0.273641	0.144	0.167	7.2254e-05	ESs	71307
Pick1	2.29725e-09	-0.507384	0.086	0.106	7.41666e-05	ESs	18693
Pnp2	2.47086e-09	-0.326492	0.085	0.103	7.97718e-05	ESs	667034
Gm34623	2.53391e-09	-0.30478	0.243	0.271	8.18072e-05	ESs	102637934
Lrrd1	2.70445e-09	-0.609039	0.156	0.178	8.73132e-05	ESs	242838
Got1l1	2.77206e-09	-0.372329	0.144	0.167	8.94959e-05	ESs	76615
Nectin4	3.03419e-09	-0.283709	0.217	0.245	9.79588e-05	ESs	71740
Rnf25	3.03746e-09	-0.349961	0.122	0.144	9.80643e-05	ESs	57751
Iqca1l	3.0402e-09	-0.365914	0.18	0.205	9.81528e-05	ESs	231045
Atp9b	3.47234e-09	-0.396263	0.176	0.201	0.000112105	ESs	50771
Pcsk4	3.57326e-09	-0.29316	0.191	0.217	0.000115363	ESs	18551
Ncoa6	3.75008e-09	-0.29912	0.106	0.127	0.000121071	ESs	56406
4930522H14Rik	3.87739e-09	-0.283226	0.21	0.235	0.000125181	ESs	67646
Wdr37	3.93061e-09	-0.392412	0.163	0.186	0.0001269	ESs	207615
Stx2	4.16481e-09	-0.344777	0.112	0.132	0.000134461	ESs	13852
4930405A10Rik	4.51613e-09	-0.330137	0.087	0.106	0.000145803	ESs	74896
Dpf3	4.56855e-09	-0.423553	0.127	0.148	0.000147496	ESs	70127
1700025D23Rik	4.58628e-09	-0.290728	0.2	0.225	0.000148068	ESs	100041739
Gm35028	4.86848e-09	-0.337506	0.123	0.145	0.000157179	ESs	102638474
Gm26628	5.00821e-09	-0.373996	0.09	0.109	0.00016169	ESs	102632638
Wdr77	5.64073e-09	-0.332693	0.082	0.1	0.000182111	ESs	70465
Gm34866	5.79771e-09	-0.285073	0.103	0.124	0.000187179	ESs	108168908
Hyal5	6.56122e-09	-0.490745	0.139	0.159	0.000211829	ESs	74468
Gm31831	6.69213e-09	0.374427	0.187	0.164	0.000216055	ESs	102634187
Sec61a2	7.02928e-09	-0.367697	0.1	0.12	0.00022694	ESs	57743
Mir9-3hg	7.13255e-09	-0.400968	0.106	0.126	0.000230274	ESs	101694
Timm13	7.4379e-09	-0.324406	0.093	0.113	0.000240133	ESs	30055
4930519G04Rik	7.47352e-09	-0.279754	0.1	0.12	0.000241283	ESs	67593
Tomm20	8.13964e-09	-0.45177	0.097	0.116	0.000262788	ESs	67952
1190005I06Rik	8.61429e-09	-0.381815	0.197	0.221	0.000278112	ESs	68918
Gm36594	9.23989e-09	-0.500145	0.104	0.123	0.00029831	ESs	102640559
Tmsb4x	9.81793e-09	-0.292318	0.122	0.144	0.000316972	ESs	19241
Gm14966	9.84114e-09	-0.268299	0.17	0.195	0.000317721	ESs	102634533
Nek1	9.97898e-09	-0.485871	0.112	0.132	0.000322172	ESs	18004
2410006H16Rik	1.08775e-08	-0.471297	0.088	0.106	0.000351181	ESs	69221
Fam170b	1.18647e-08	-0.27436	0.226	0.251	0.000383051	ESs	105511
Chga	1.27525e-08	-0.391754	0.088	0.107	0.000411716	ESs	12652
Wdr53	1.36147e-08	-0.297724	0.091	0.109	0.000439551	ESs	68980
Clasp1	1.37852e-08	-0.341809	0.242	0.271	0.000445055	ESs	76707
Ccdc185	1.40102e-08	-0.270197	0.241	0.264	0.000452319	ESs	433386
Exosc4	1.41588e-08	-0.325042	0.128	0.15	0.000457117	ESs	109075
Nmur1	1.44279e-08	-0.628482	0.11	0.129	0.000465806	ESs	14767
Spaca6	1.53535e-08	-0.470192	0.135	0.157	0.000495688	ESs	75202
Gm37406	1.58143e-08	-0.419694	0.181	0.204	0.000510564	ESs	105244029
Emc6	1.6696e-08	-0.288135	0.109	0.129	0.000539031	ESs	66048
Mier1	1.78253e-08	-0.493116	0.095	0.112	0.00057549	ESs	71148
Ngb	1.82567e-08	0.359451	0.178	0.156	0.000589417	ESs	64242
Rbm7	1.83111e-08	-0.288141	0.256	0.282	0.000591174	ESs	67010
Zfp821	1.87593e-08	-0.373479	0.115	0.135	0.000605645	ESs	75871
Rps6ka1	2.03793e-08	-0.459573	0.102	0.121	0.000657944	ESs	20111
Gm2245	2.09521e-08	-0.419472	0.144	0.165	0.000676438	ESs	102632231
Cpxm1	2.2336e-08	-0.313305	0.264	0.291	0.000721119	ESs	56264
Hnrnph1	2.3513e-08	-0.492251	0.098	0.116	0.000759117	ESs	59013
Gm42064	2.46968e-08	-0.26878	0.111	0.13	0.000797338	ESs	105246843
Plekha6	2.81398e-08	-0.561336	0.097	0.116	0.000908493	ESs	240753
Tfb1m	2.97915e-08	-0.329726	0.13	0.151	0.000961817	ESs	224481
Cox6b1	3.1174e-08	-0.414624	0.083	0.101	0.00100645	ESs	110323
Gm28881	3.18118e-08	-0.314768	0.096	0.115	0.00102705	ESs	102632700
Zmym4	3.64181e-08	-0.33575	0.093	0.111	0.00117576	ESs	67785
Rbx1	3.87439e-08	-0.36168	0.086	0.104	0.00125085	ESs	56438
Gm20642	4.17085e-08	-0.403808	0.175	0.198	0.00134656	ESs	102634076
Gm13830	4.30734e-08	-0.329671	0.205	0.228	0.00139062	ESs	102639268
Cmc1	4.54243e-08	-0.271273	0.094	0.112	0.00146652	ESs	67899
1700013H16Rik	4.75591e-08	-0.441454	0.103	0.121	0.00153545	ESs	75514
Tmem262	4.80477e-08	-0.341742	0.188	0.211	0.00155122	ESs	433215
Lcmt1	4.82333e-08	-0.301648	0.096	0.115	0.00155721	ESs	30949
Amn1	4.97997e-08	-0.269771	0.167	0.19	0.00160778	ESs	232566
Cpsf6	5.05318e-08	-0.326848	0.095	0.113	0.00163142	ESs	432508
Acss2	5.32355e-08	-0.333067	0.1	0.118	0.00171871	ESs	60525
Gpatch2l	5.83322e-08	-0.534483	0.104	0.122	0.00188325	ESs	70373
Dcun1d5	5.83637e-08	-0.291933	0.106	0.125	0.00188427	ESs	76863
D16Ertd472e	7.35622e-08	-0.305302	0.083	0.1	0.00237495	ESs	67102
Sirpb1c	7.47208e-08	0.305508	0.112	0.095	0.00241236	ESs	100038947
Tbcc	7.88914e-08	-0.263033	0.123	0.142	0.00254701	ESs	72726
Rad51b	7.92444e-08	-0.585631	0.11	0.128	0.0025584	ESs	19363
Rdh10	8.5279e-08	-0.269333	0.165	0.187	0.00275323	ESs	98711
Gm49428	8.82819e-08	-0.391394	0.096	0.113	0.00285018	ESs	115488474
Rtn4ip1	1.00086e-07	-0.391595	0.086	0.103	0.00323127	ESs	170728
Rgs3	1.0179e-07	-0.326057	0.132	0.152	0.00328628	ESs	50780
Slc25a3	1.01802e-07	-0.297638	0.269	0.293	0.00328668	ESs	18674
Paip2b	1.02389e-07	-0.452997	0.127	0.146	0.00330562	ESs	232164
Mex3b	1.11756e-07	-0.444245	0.136	0.157	0.00360804	ESs	108797
Pknox2	1.14858e-07	-0.396382	0.104	0.123	0.00370818	ESs	208076
Gm17949	1.16747e-07	-0.529711	0.104	0.122	0.00376916	ESs	100416162
Pnpla2	1.28607e-07	-0.269799	0.103	0.121	0.00415208	ESs	66853
Clcn3	1.37616e-07	-0.446446	0.101	0.119	0.00444292	ESs	12725
9530068E07Rik	1.41945e-07	-0.341916	0.106	0.125	0.00458269	ESs	213673
Znrf1	1.46946e-07	-0.310989	0.293	0.318	0.00474415	ESs	170737
Gm26844	1.62926e-07	-0.269369	0.188	0.21	0.00526008	ESs	102638947
Eif1a	1.84018e-07	-0.324765	0.127	0.146	0.00594101	ESs	13664
Chd4	1.96406e-07	-0.26814	0.132	0.152	0.00634097	ESs	107932
4930538E20Rik	2.39792e-07	-0.285001	0.151	0.171	0.00774168	ESs	78200
Lamp2	2.55101e-07	-0.479415	0.098	0.115	0.00823594	ESs	16784
Nrg3os	2.85861e-07	-0.566328	0.122	0.139	0.00922903	ESs	75170
Dcst2	2.97221e-07	-0.336008	0.088	0.105	0.00959577	ESs	329702
Rtn1	2.99253e-07	-0.353187	0.138	0.157	0.00966137	ESs	104001
Ak8	3.01601e-07	-0.290307	0.216	0.238	0.00973718	ESs	68870
Adam6a	3.10278e-07	-0.300695	0.134	0.154	0.0100173	ESs	238406
Mrpl1	3.11028e-07	-0.322096	0.09	0.106	0.0100415	ESs	94061
Ap2a2	3.65964e-07	-0.311099	0.138	0.158	0.0118152	ESs	11772
1700020N01Rik	4.20066e-07	-0.299864	0.164	0.183	0.0135618	ESs	67692
Cab39l	4.30326e-07	-0.386371	0.118	0.136	0.0138931	ESs	69008
Fam174a	4.3617e-07	-0.348434	0.106	0.123	0.0140817	ESs	67698
Ppil6	4.43804e-07	-0.405644	0.084	0.1	0.0143282	ESs	73075
Gpatch2	4.69018e-07	-0.395626	0.131	0.15	0.0151423	ESs	67769
Ndufab1	5.29954e-07	-0.283595	0.206	0.228	0.0171096	ESs	70316
Micall1	5.6696e-07	-0.368872	0.109	0.126	0.0183043	ESs	27008
Iqsec1	5.87122e-07	-0.365791	0.104	0.122	0.0189552	ESs	232227
Erc1	5.9423e-07	-0.368134	0.239	0.263	0.0191847	ESs	111173
Trim45	6.12965e-07	-0.308282	0.165	0.185	0.0197896	ESs	229644
Rev3l	6.31875e-07	-0.333987	0.191	0.213	0.0204001	ESs	19714
Sys1	6.41598e-07	-0.326145	0.093	0.109	0.020714	ESs	66460
Eif3i	6.84649e-07	-0.270774	0.171	0.191	0.0221039	ESs	54709
Tssk4	7.13972e-07	-0.343149	0.132	0.15	0.0230506	ESs	71099
Cnbp	7.23479e-07	-0.304391	0.126	0.144	0.0233575	ESs	12785
Myl12b	7.51893e-07	-0.278329	0.084	0.1	0.0242749	ESs	67938
Jmy	7.66601e-07	-0.303618	0.109	0.127	0.0247497	ESs	57748
Anapc10	7.87363e-07	-0.447398	0.106	0.122	0.02542	ESs	68999
Gm46328	8.27063e-07	-0.308386	0.142	0.161	0.0267017	ESs	108167971
Nrm	8.28526e-07	-0.283228	0.126	0.144	0.026749	ESs	106582
Gm33086	8.5124e-07	-0.32791	0.104	0.121	0.0274823	ESs	102635847
Cacna1c	8.66081e-07	-0.399414	0.119	0.138	0.0279614	ESs	12288
Slc35g3	8.71631e-07	-0.264011	0.193	0.214	0.0281406	ESs	56293
Gm26917	9.04472e-07	-0.406898	0.102	0.119	0.0292009	ESs	119086081
Herc1	9.13182e-07	-0.268869	0.095	0.112	0.0294821	ESs	235439
4930505K14Rik	9.52766e-07	-0.317731	0.091	0.107	0.03076	ESs	78015
Rspry1	1.0529e-06	-0.402078	0.148	0.166	0.033993	ESs	67610
BC031181	1.06436e-06	-0.365914	0.123	0.141	0.0343627	ESs	407819
Esyt3	1.08671e-06	-0.386674	0.085	0.101	0.0350843	ESs	272636
Sncaip	1.12234e-06	-0.306889	0.195	0.216	0.0362348	ESs	67847
Dcdc2c	1.14666e-06	-0.482815	0.09	0.105	0.0370198	ESs	68511
4933434M16Rik	1.26555e-06	-0.308202	0.096	0.113	0.0408583	ESs	71203
AY512931	1.35697e-06	-0.267096	0.108	0.125	0.0438099	ESs	434310
Ano6	1.41204e-06	-0.369454	0.096	0.112	0.0455876	ESs	105722
4930567J20Rik	1.46754e-06	-0.446788	0.097	0.113	0.0473794	ESs	78221
4930512H18Rik	1.47694e-06	-0.3114	0.105	0.122	0.0476831	ESs	75111
Strn	1.53695e-06	-0.277366	0.11	0.127	0.0496205	ESs	268980
Ubxn8	1.5935e-06	-0.324166	0.111	0.128	0.0514462	ESs	108159
Slc25a27	1.61564e-06	-0.427557	0.086	0.101	0.0521611	ESs	74011
4933427I22Rik	1.66054e-06	-0.348536	0.098	0.114	0.0536107	ESs	71235
4930533I22Rik	1.73663e-06	-0.422892	0.319	0.343	0.056067	ESs	434018
4933425D22Rik	1.86264e-06	-0.2785	0.203	0.223	0.0601354	ESs	66759
Slc17a7	2.30608e-06	-0.416658	0.124	0.141	0.0744517	ESs	72961
Dusp21	2.35379e-06	-0.298949	0.119	0.136	0.0759922	ESs	73547
Kcne3	2.76759e-06	-0.281412	0.195	0.216	0.0893516	ESs	57442
4930509J09Rik	2.77804e-06	-0.58832	0.132	0.15	0.0896889	ESs	74693
Gm30454	2.88915e-06	-0.309168	0.094	0.11	0.0932761	ESs	102632362
Gm4219	3.17402e-06	-0.265346	0.101	0.118	0.102473	ESs	100043087
Tasor2	3.28263e-06	-0.317854	0.089	0.104	0.10598	ESs	105203
Gm14340	3.28694e-06	-0.490248	0.093	0.108	0.106119	ESs	676369
Pex12	3.38844e-06	-0.298305	0.13	0.147	0.109396	ESs	103737
Cab39	3.39306e-06	-0.264898	0.093	0.109	0.109545	ESs	12283
4933411G06Rik	3.47397e-06	-0.271262	0.102	0.118	0.112157	ESs	71090
Lmtk3	3.594e-06	-0.410573	0.099	0.114	0.116032	ESs	381983
Armt1	3.92841e-06	-0.300161	0.098	0.113	0.126829	ESs	73419
Lrrc25	4.0144e-06	0.285228	0.253	0.236	0.129605	ESs	211228
Nabp1	4.05125e-06	-0.276162	0.189	0.209	0.130794	ESs	109019
Slit3	4.34521e-06	-0.667461	0.122	0.139	0.140285	ESs	20564
Daam1	4.5685e-06	-0.296993	0.114	0.131	0.147494	ESs	208846
E130307A14Rik	4.64089e-06	-0.30669	0.099	0.115	0.149831	ESs	327744
Hspbp1	4.70424e-06	-0.333297	0.113	0.129	0.151876	ESs	66245
Prkn	4.99644e-06	-0.264322	0.248	0.27	0.16131	ESs	50873
Rsph14	7.4122e-06	-0.283873	0.088	0.103	0.239303	ESs	71236
Tmem249	7.51407e-06	-0.407287	0.19	0.208	0.242592	ESs	666504
Itpripl1	7.52901e-06	-0.307862	0.102	0.117	0.243074	ESs	73338
Gpat3	7.99515e-06	-0.265779	0.15	0.168	0.258123	ESs	231510
Rbm31y	8.24809e-06	-0.311971	0.09	0.105	0.26629	ESs	74484
Rtn4rl1	8.4602e-06	-0.462475	0.092	0.107	0.273137	ESs	237847
4933438K21Rik	9.96523e-06	-0.304081	0.256	0.276	0.321727	ESs	71270
Ddost	1.06498e-05	-0.284912	0.104	0.119	0.34383	ESs	13200
Tbx5	1.06744e-05	-0.464683	0.096	0.111	0.344624	ESs	21388
Elmo1	1.06799e-05	-0.305286	0.196	0.217	0.344802	ESs	140580
Phf1	1.12441e-05	-0.380061	0.105	0.12	0.363015	ESs	21652
Spred3	1.18926e-05	-0.288152	0.141	0.159	0.383951	ESs	101809
Atf4	1.25626e-05	-0.309231	0.114	0.13	0.405584	ESs	11911
Ncstn	1.293e-05	-0.489583	0.092	0.106	0.417446	ESs	59287
4930428E07Rik	1.31589e-05	-0.325951	0.121	0.138	0.424836	ESs	73867
4932414N04Rik	1.41537e-05	-0.353601	0.155	0.172	0.456953	ESs	75721
BC005537	1.52499e-05	-0.494563	0.107	0.122	0.492342	ESs	79555
Eif3m	1.75611e-05	-0.295422	0.096	0.111	0.566961	ESs	98221
Trim59	2.49074e-05	-0.295031	0.142	0.159	0.804136	ESs	66949
Carm1	2.89931e-05	-0.296184	0.119	0.134	0.936041	ESs	59035
Akt1s1	3.46111e-05	-0.29665	0.098	0.112	1	ESs	67605
4831440D22Rik	4.03003e-05	-0.314919	0.1	0.114	1	ESs	320798
Tas1r1	4.31122e-05	-0.365121	0.092	0.105	1	ESs	110326
Gm38997	4.70767e-05	0.311371	0.105	0.092	1	ESs	105242923
Gm29371	4.90838e-05	0.282444	0.135	0.121	1	ESs	102635830
Mir99ahg	4.98408e-05	-0.292144	0.27	0.29	1	ESs	77994
Hacd3	5.1052e-05	-0.35625	0.094	0.108	1	ESs	57874
Mapt	6.4219e-05	-0.361045	0.087	0.1	1	ESs	17762
Msh4	6.92552e-05	-0.342329	0.097	0.111	1	ESs	55993
Gm13112	7.05092e-05	-0.292564	0.092	0.105	1	ESs	102634887
Necab3	8.12289e-05	-0.27981	0.207	0.226	1	ESs	56846
Adam6b	9.47121e-05	-0.281692	0.121	0.136	1	ESs	238405
Togaram2	0.00010404	-0.269864	0.148	0.163	1	ESs	320159
Dusp1	0.000116211	-0.296826	0.09	0.102	1	ESs	19252
Rab7	0.000117356	-0.294066	0.13	0.146	1	ESs	19349
Mrgbp	0.000144603	-0.28318	0.098	0.11	1	ESs	73247
Rbm25	0.000161286	-0.264152	0.093	0.106	1	ESs	67039
Ube2g1	0.000220217	-0.315294	0.088	0.1	1	ESs	67128
Adarb1	0.000222324	-0.267093	0.095	0.107	1	ESs	110532
Ccdc25	0.000242681	-0.310392	0.156	0.171	1	ESs	67179
Rpl5	0.000306005	-0.296769	0.104	0.116	1	ESs	100503670
Rab11b	0.000484837	-0.264628	0.119	0.132	1	ESs	19326
Hmga2	0.000486856	-0.364866	0.101	0.113	1	ESs	15364
Mcm7	0.000548968	-0.291192	0.095	0.107	1	ESs	17220
Smg1	0.000550879	-0.387157	0.114	0.126	1	ESs	233789
Zfp536	0.000850241	-0.334579	0.133	0.145	1	ESs	243937
Usp14	0.000998206	-0.30944	0.09	0.1	1	ESs	59025
C1d	0.00107062	-0.290612	0.133	0.146	1	ESs	57316
Pigp	0.00157792	-0.304685	0.122	0.134	1	ESs	56176
Rbm47	0.00176572	-0.295968	0.104	0.115	1	ESs	245945
Nrxn1	0.00189096	-0.43588	0.185	0.199	1	ESs	18189
Tmx2	0.00271542	-0.309106	0.105	0.115	1	ESs	66958
Emd	0.00467453	-0.309325	0.115	0.125	1	ESs	13726
Ptms	0.00880842	-0.362871	0.147	0.157	1	ESs	69202
Slc41a3	3.86102e-99	1.61208	0.677	0.537	1.24653e-94	RSs	71699
Osbpl1a	1.9142e-78	-0.868067	0.459	0.642	6.17999e-74	RSs	64291
1700016K05Rik	4.53551e-52	0.360992	0.926	0.85	1.46429e-47	RSs	102639882
Gm3573	4.76154e-47	0.784416	0.565	0.428	1.53726e-42	RSs	100041910
Ncapg	5.10525e-35	0.943507	0.276	0.153	1.64823e-30	RSs	54392
1700022A22Rik	4.21417e-33	0.533396	0.6	0.474	1.36054e-28	RSs	71120
Insl3	1.70118e-29	-1.42272	0.599	0.707	5.49225e-25	RSs	16336
Aldh1l1	1.19503e-28	1.26044	0.126	0.047	3.85815e-24	RSs	107747
Fthl17a	1.46563e-26	0.27824	0.858	0.787	4.73178e-22	RSs	71996
1700121L03Rik	4.76167e-26	0.33246	0.786	0.69	1.53731e-21	RSs	76660
Gm15247	1.16794e-25	-1.3298	0.049	0.122	3.77069e-21	RSs	100379606
Nmnat3	1.84816e-25	0.414417	0.671	0.582	5.96677e-21	RSs	74080
Vmn1r181	3.22443e-25	0.839947	0.287	0.182	1.04101e-20	RSs	404289
Nubpl	7.47903e-23	0.286696	0.821	0.745	2.4146e-18	RSs	76826
Nlrp4e	4.76064e-22	0.764532	0.389	0.292	1.53697e-17	RSs	446099
Gm10251	5.03764e-21	0.266622	0.787	0.708	1.6264e-16	RSs	100042077
1700057H21Rik	2.18976e-18	0.640292	0.315	0.222	7.06964e-14	RSs	73375
Defb19	2.74288e-18	-1.13009	0.152	0.233	8.85539e-14	RSs	246700
Sdc2	7.15304e-18	0.31788	0.659	0.581	2.30936e-13	RSs	15529
Clu	2.56461e-17	-1.41116	0.082	0.148	8.27985e-13	RSs	12759
Klhl15	5.92215e-17	0.324532	0.661	0.579	1.91197e-12	RSs	236904
Ctsl	9.44777e-17	-1.41658	0.058	0.115	3.05021e-12	RSs	13039
4933412O06Rik	1.99649e-16	0.312836	0.683	0.607	6.44566e-12	RSs	71071
Zc3h7a	2.19647e-16	-0.915815	0.407	0.484	7.09131e-12	RSs	106205
Pcbd2	1.3958e-15	0.309684	0.638	0.559	4.50633e-11	RSs	72562
Gm31831	4.22063e-15	0.390001	0.521	0.443	1.36263e-10	RSs	102634187
Gm5622	4.323e-15	0.451054	0.346	0.262	1.39568e-10	RSs	434459
4930455G09Rik	5.17732e-15	0.398297	0.419	0.33	1.6715e-10	RSs	78917
Gm7247	6.26096e-15	0.285634	0.674	0.588	2.02135e-10	RSs	638695
Cldn34c4	9.70954e-15	0.283926	0.713	0.648	3.13472e-10	RSs	73934
Cldn34d	1.20387e-14	0.285144	0.672	0.597	3.88669e-10	RSs	74987
Cst9	1.2454e-14	-1.16097	0.09	0.15	4.02078e-10	RSs	13013
Gm29414	1.8493e-14	0.422951	0.494	0.415	5.97047e-10	RSs	105243892
Cst12	2.38394e-14	-1.33166	0.062	0.115	7.69655e-10	RSs	69362
Prm1	2.69947e-14	-0.834433	0.998	0.998	8.71522e-10	RSs	19118
Prm2	4.28363e-14	-0.576843	0.995	0.995	1.38297e-09	RSs	19119
Klhl32	8.63908e-14	0.341364	0.561	0.487	2.78913e-09	RSs	212390
Fhl4	1.08642e-13	-0.359133	0.985	0.977	3.50752e-09	RSs	14202
Cnih2	2.13008e-13	0.291281	0.5	0.419	6.87698e-09	RSs	12794
Phex	3.08603e-13	0.26837	0.697	0.624	9.96326e-09	RSs	18675
Sirpb1c	7.25715e-13	0.374195	0.406	0.329	2.34297e-08	RSs	100038947
Smim9	8.63012e-13	0.335683	0.542	0.471	2.78623e-08	RSs	434800
Tmed6	8.83051e-13	0.294219	0.457	0.366	2.85093e-08	RSs	66269
Tent5d	1.10427e-12	0.278463	0.641	0.573	3.56514e-08	RSs	213449
4930447F04Rik	2.80015e-12	0.313791	0.584	0.511	9.04029e-08	RSs	74862
Tmem269	4.27363e-12	-0.94344	0.171	0.235	1.37974e-07	RSs	75180
Ptgds	1.6082e-11	-1.40953	0.119	0.175	5.19209e-07	RSs	19215
Zfp536	2.29008e-11	0.289027	0.517	0.445	7.39353e-07	RSs	243937
Gm30190	2.72957e-11	0.287369	0.54	0.457	8.81242e-07	RSs	102632009
Klk1b9	3.62678e-11	-1.02176	0.159	0.218	1.1709e-06	RSs	13648
1700063H04Rik	4.78297e-11	0.332483	0.444	0.379	1.54418e-06	RSs	74269
Tnp1	7.78616e-11	-0.554725	0.991	0.992	2.51376e-06	RSs	21958
Gm26917	1.02199e-10	-1.67895	0.137	0.192	3.29949e-06	RSs	119086081
Asb15	1.94469e-10	0.26598	0.612	0.55	6.27844e-06	RSs	78910
Eif4e	2.60618e-10	-0.398399	0.764	0.781	8.41407e-06	RSs	13684
Samt4	2.94655e-10	0.307335	0.474	0.41	9.51294e-06	RSs	75185
Prr32	3.17413e-10	0.299269	0.516	0.458	1.02477e-05	RSs	68800
Tfam	7.58144e-10	-0.805363	0.369	0.425	2.44767e-05	RSs	21780
Ttc24	8.69804e-10	-0.846007	0.242	0.301	2.80816e-05	RSs	214191
Acte1	9.63015e-10	-0.636916	0.253	0.314	3.10909e-05	RSs	102636989
Gm36406	1.32143e-09	0.295683	0.568	0.506	4.26623e-05	RSs	102640305
H2al2a	1.73845e-09	-0.58514	0.515	0.563	5.6126e-05	RSs	68231
Samt2	2.74421e-09	0.307513	0.512	0.455	8.85969e-05	RSs	434881
Cdk19	1.30558e-08	-0.430898	0.345	0.412	0.000421506	RSs	78334
Gm10375	1.35404e-08	0.288914	0.564	0.502	0.00043715	RSs	100042342
1700012A03Rik	1.91993e-08	-0.468273	0.424	0.477	0.000619851	RSs	76382
Batf	1.98088e-08	0.981851	0.101	0.062	0.000639529	RSs	53314
Rpl14	2.78247e-08	-0.717786	0.279	0.336	0.000898322	RSs	67115
AY036118	2.92071e-08	-1.23936	0.758	0.774	0.00094295	RSs	101056014
Glul	3.21271e-08	-0.658567	0.341	0.39	0.00103722	RSs	14645
Bzw1	3.63854e-08	-0.522256	0.59	0.627	0.0011747	RSs	66882
Klk1b8	5.00865e-08	-0.681432	0.299	0.347	0.00161704	RSs	16624
Nudt16l2	5.20506e-08	-0.65382	0.287	0.336	0.00168045	RSs	73532
Dlgap4	6.02479e-08	-0.761596	0.221	0.274	0.0019451	RSs	228836
Gm20852	6.17702e-08	0.267099	0.386	0.332	0.00199425	RSs	100040786
Lrrc57	6.9125e-08	-0.539469	0.37	0.427	0.0022317	RSs	66606
Spem1	1.01254e-07	-0.492511	0.432	0.479	0.00326898	RSs	74288
Ssb	1.11435e-07	-1.14719	0.07	0.108	0.00359767	RSs	20823
Prss58	1.12912e-07	-0.790797	0.15	0.196	0.00364537	RSs	232717
Tanc1	1.20704e-07	0.504636	0.157	0.113	0.00389694	RSs	66860
Defb33	1.43233e-07	-0.855817	0.174	0.22	0.00462429	RSs	654453
Camk1d	1.48921e-07	-0.636937	0.667	0.703	0.00480792	RSs	227541
Filip1l	2.40862e-07	-0.905593	0.457	0.503	0.00777624	RSs	78749
Spata31d1b	2.81609e-07	-0.961124	0.135	0.176	0.00909176	RSs	238662
Npepl1	2.96123e-07	-0.685207	0.132	0.178	0.00956032	RSs	228961
1700084D21Rik	3.05018e-07	-0.939619	0.111	0.152	0.00984751	RSs	76720
Igfn1	3.14235e-07	0.356464	0.318	0.262	0.0101451	RSs	226438
Nmt2	3.56628e-07	-0.839223	0.096	0.135	0.0115137	RSs	18108
Upk3bl	3.68528e-07	0.272367	0.412	0.351	0.0118979	RSs	69665
Gm6093	4.58397e-07	0.372471	0.28	0.228	0.0147993	RSs	619715
Noxred1	4.86105e-07	-1.05742	0.105	0.143	0.0156939	RSs	71275
Eif4a2	5.33037e-07	-0.680458	0.196	0.246	0.0172091	RSs	13682
1700125H03Rik	6.64848e-07	-1.15674	0.099	0.135	0.0214646	RSs	73609
Tmem239	7.74597e-07	-0.541923	0.43	0.467	0.0250079	RSs	66766
Cst3	7.99312e-07	-0.762702	0.356	0.41	0.0258058	RSs	13010
Oxct2a	8.75127e-07	-0.791998	0.197	0.238	0.0282535	RSs	64059
1700105G05Rik	8.8371e-07	-0.826521	0.1	0.138	0.0285306	RSs	73550
Prl3c1	9.04798e-07	0.604122	0.228	0.183	0.0292114	RSs	27372
Pdap1	9.18831e-07	-0.270207	0.735	0.746	0.0296645	RSs	231887
Cstl1	1.01317e-06	-0.680289	0.246	0.289	0.0327103	RSs	228756
Foxp1	1.36282e-06	-0.418801	0.23	0.281	0.0439987	RSs	108655
Slc16a6	1.58403e-06	0.414085	0.265	0.219	0.0511404	RSs	104681
Cdkn1c	1.62001e-06	-0.81325	0.167	0.21	0.0523019	RSs	12577
Ncl	1.97878e-06	-1.32539	0.078	0.112	0.0638848	RSs	17975
Lars2	2.44503e-06	-0.498956	0.721	0.742	0.0789379	RSs	102436
Grb7	2.84808e-06	-0.497851	0.127	0.168	0.0919503	RSs	14786
Gm14285	3.52228e-06	-0.949915	0.212	0.25	0.113717	RSs	102632893
Epb41l3	3.66239e-06	-0.622768	0.206	0.251	0.11824	RSs	13823
Gm4665	4.18024e-06	-0.796486	0.092	0.126	0.134959	RSs	100043812
Slc30a4	5.06979e-06	-0.771085	0.231	0.271	0.163678	RSs	22785
Prss51	5.53324e-06	-0.81859	0.122	0.159	0.178641	RSs	100504162
Krt10	6.52696e-06	-0.570113	0.165	0.209	0.210723	RSs	16661
Gnptg	7.0157e-06	-0.414271	0.137	0.18	0.226502	RSs	214505
Retn	7.53621e-06	0.281307	0.418	0.375	0.243307	RSs	57264
Gata6	7.73623e-06	0.274323	0.399	0.354	0.249764	RSs	14465
Gm8297	8.03873e-06	0.347655	0.248	0.206	0.25953	RSs	666800
1600025M17Rik	8.07007e-06	0.278185	0.505	0.467	0.260542	RSs	72030
Gm5893	8.75732e-06	-0.819929	0.129	0.165	0.28273	RSs	545936
Rbm28	1.01128e-05	-0.585586	0.339	0.385	0.326491	RSs	68272
Rpl10	1.08864e-05	-1.36639	0.109	0.143	0.351467	RSs	110954
Tuba4a	1.1778e-05	-0.538202	0.268	0.313	0.380254	RSs	22145
Malat1	1.22579e-05	-0.478997	0.817	0.834	0.395745	RSs	72289
Gm40660	1.30127e-05	0.340535	0.355	0.308	0.420116	RSs	105245170
Paqr5	1.41079e-05	-0.747462	0.385	0.406	0.455473	RSs	74090
Gm31182	1.45126e-05	0.311818	0.327	0.285	0.468538	RSs	102633331
Asb8	1.61878e-05	-0.581221	0.311	0.352	0.522624	RSs	78541
Ptma	1.64718e-05	-0.668455	0.315	0.363	0.531791	RSs	19231
Ccsap	1.74177e-05	-0.584897	0.342	0.377	0.56233	RSs	73420
Iqsec1	1.83211e-05	-0.559493	0.166	0.207	0.591497	RSs	232227
Gucy2d	1.87878e-05	0.264331	0.254	0.211	0.606566	RSs	14918
9530002B09Rik	1.97547e-05	-0.284659	0.136	0.175	0.637782	RSs	77432
1700029B22Rik	2.07251e-05	-0.609546	0.183	0.222	0.669111	RSs	69495
Cyp1b1	2.27615e-05	-0.738613	0.104	0.136	0.734855	RSs	13078
Bag3	2.28388e-05	-0.4206	0.313	0.359	0.737351	RSs	29810
Junb	2.39552e-05	-0.99553	0.207	0.249	0.773394	RSs	16477
H2al1m	2.41376e-05	-0.837985	0.099	0.131	0.779283	RSs	76383
Tssk6	2.42081e-05	-0.438176	0.462	0.49	0.78156	RSs	83984
Selplg	2.53928e-05	0.517317	0.22	0.183	0.819806	RSs	20345
Rps27a	2.76744e-05	-0.339312	0.746	0.761	0.893467	RSs	78294
Tnp2	2.77308e-05	-0.656946	0.993	0.993	0.895289	RSs	21959
Nup155	2.93496e-05	-0.369203	0.151	0.19	0.947553	RSs	170762
Steap1	2.97568e-05	0.622571	0.14	0.106	0.960697	RSs	70358
Ell	3.03006e-05	-0.950354	0.082	0.112	0.978255	RSs	13716
Ttc7	3.15156e-05	-0.7036	0.151	0.187	1	RSs	225049
Gm32846	3.23445e-05	0.479439	0.205	0.166	1	RSs	102635538
4930572G02Rik	3.24912e-05	-0.573259	0.087	0.119	1	RSs	75943
4930546K05Rik	3.41812e-05	-0.447828	0.16	0.2	1	RSs	78194
Tanc2	3.47499e-05	-0.459133	0.173	0.215	1	RSs	77097
Gm49227	3.63551e-05	0.366993	0.24	0.201	1	RSs	118568247
Dact2	3.74183e-05	-0.415518	0.232	0.273	1	RSs	240025
Tcf4	3.88732e-05	-0.349637	0.28	0.325	1	RSs	21413
Prss52	4.31541e-05	-0.774933	0.168	0.202	1	RSs	73382
Gm20647	4.3396e-05	-0.436107	0.125	0.161	1	RSs	102637215
Ube2e2	4.3676e-05	-0.368256	0.28	0.323	1	RSs	218793
Nat9	4.86338e-05	-0.45008	0.267	0.306	1	RSs	66176
Col20a1	5.38088e-05	-0.715713	0.165	0.199	1	RSs	73368
4933402N03Rik	5.3981e-05	-1.04101	0.089	0.117	1	RSs	233918
1700031F10Rik	5.79756e-05	-0.546051	0.243	0.282	1	RSs	73317
Car2	5.92536e-05	-0.482186	0.363	0.392	1	RSs	12349
Mex3b	6.05289e-05	-0.703224	0.085	0.114	1	RSs	108797
1700111N16Rik	6.06067e-05	0.276797	0.335	0.294	1	RSs	74305
Bpifa3	6.12416e-05	-0.516429	0.257	0.291	1	RSs	73388
Nim1k	6.26711e-05	-0.638844	0.095	0.125	1	RSs	245269
Lysmd4	6.40719e-05	-0.461375	0.254	0.297	1	RSs	75099
Gm48716	6.60792e-05	0.404761	0.206	0.169	1	RSs	118567722
Slc39a13	7.09045e-05	-0.643334	0.172	0.206	1	RSs	68427
Klk1b26	7.39267e-05	-0.809678	0.132	0.164	1	RSs	16618
Pola2	7.74038e-05	-0.619306	0.162	0.199	1	RSs	18969
Plekha4	7.86162e-05	-0.455157	0.201	0.242	1	RSs	69217
Trp53tg5	8.37539e-05	-0.650819	0.222	0.255	1	RSs	73603
0610040B10Rik	8.79786e-05	-0.474079	0.194	0.236	1	RSs	67672
Hspa8	9.03535e-05	-0.724944	0.175	0.213	1	RSs	15481
Nkx6-1	9.03535e-05	0.392285	0.221	0.186	1	RSs	18096
Gm36677	9.18897e-05	-0.361937	0.238	0.279	1	RSs	102640663
Tkt	9.4715e-05	0.436961	0.131	0.1	1	RSs	21881
1700025G04Rik	9.51832e-05	-0.820091	0.094	0.122	1	RSs	69399
Cep250	0.000100302	-0.580087	0.097	0.129	1	RSs	16328
H2-K1	0.000101087	-0.513098	0.209	0.249	1	RSs	14972
Mef2c	0.000101142	0.289254	0.28	0.244	1	RSs	17260
Clasp1	0.000101695	-0.47397	0.172	0.208	1	RSs	76707
Hspa5	0.00010234	-0.31716	0.567	0.589	1	RSs	14828
Gstcd	0.000105097	-0.264742	0.218	0.259	1	RSs	67553
Runx3	0.000107445	-0.487454	0.104	0.135	1	RSs	12399
Gm47189	0.000110208	0.346441	0.285	0.25	1	RSs	118027458
Dhx40	0.000111064	-0.275691	0.766	0.771	1	RSs	67487
Ift172	0.00011271	-0.313312	0.809	0.826	1	RSs	67661
Agpat2	0.000118486	-0.837306	0.188	0.218	1	RSs	67512
Uckl1	0.000121238	0.26472	0.194	0.16	1	RSs	68556
Unc80	0.000136376	-0.601122	0.086	0.114	1	RSs	329178
Igfbp4	0.000137949	-0.669391	0.085	0.114	1	RSs	16010
Calm2	0.00013947	-0.479791	0.621	0.633	1	RSs	12314
Gm10847	0.000143164	-0.361279	0.207	0.243	1	RSs	100038618
Ifngr2	0.000144881	-0.915868	0.087	0.115	1	RSs	15980
4930553J12Rik	0.000144888	0.34299	0.402	0.369	1	RSs	75351
Gm21190	0.00014917	0.304762	0.245	0.209	1	RSs	100861755
Ankrd27	0.00014982	-0.438691	0.126	0.159	1	RSs	245886
Sec23a	0.000156662	-0.754388	0.118	0.148	1	RSs	20334
Tmem151a	0.000156724	-0.995829	0.097	0.123	1	RSs	381199
1700071G01Rik	0.000158823	0.302038	0.186	0.151	1	RSs	73485
1700087M22Rik	0.000165338	0.338822	0.253	0.219	1	RSs	78467
Tmem240	0.000165501	-1.08061	0.079	0.105	1	RSs	381582
Prr13	0.000171556	-0.423486	0.126	0.159	1	RSs	66151
Inpp1	0.000179666	-0.538772	0.199	0.234	1	RSs	16329
Rnpepl1	0.00018954	-0.793092	0.111	0.139	1	RSs	108657
Dnajc13	0.000191002	-0.410826	0.106	0.136	1	RSs	235567
Fgfrl1	0.000199931	-0.383975	0.095	0.124	1	RSs	116701
2700054A10Rik	0.000208709	-0.56624	0.118	0.149	1	RSs	72578
4632411P08Rik	0.00021179	-0.421415	0.161	0.198	1	RSs	78263
Cabs1	0.000217068	-0.289759	0.643	0.675	1	RSs	70977
Ubqlnl	0.000217832	-0.551875	0.22	0.254	1	RSs	244179
Ssr4	0.000238647	-0.868113	0.115	0.144	1	RSs	20832
Zfhx3	0.000238793	-0.360693	0.161	0.197	1	RSs	11906
Mrgbp	0.000240645	-0.621854	0.187	0.22	1	RSs	73247
Espn	0.00025422	-0.502752	0.241	0.277	1	RSs	56226
Abtb2	0.000259967	0.348242	0.226	0.191	1	RSs	99382
Asb14	0.000263718	0.357447	0.129	0.1	1	RSs	142687
Nxph2	0.000265589	0.517483	0.112	0.086	1	RSs	18232
Gm136	0.000268276	-0.560425	0.103	0.13	1	RSs	214568
Oxct2b	0.000289297	-0.70702	0.193	0.221	1	RSs	353371
Exoc3l4	0.000298724	-0.384889	0.099	0.129	1	RSs	74190
1700009J07Rik	0.000299258	-0.498093	0.22	0.255	1	RSs	75188
Macf1	0.000300201	-0.665275	0.184	0.219	1	RSs	11426
4933434P08Rik	0.000318787	0.273898	0.353	0.318	1	RSs	105246441
Prkcd	0.000322326	-0.569225	0.217	0.248	1	RSs	18753
Selenoo	0.000324634	-0.45829	0.09	0.118	1	RSs	223776
Pcnt	0.000332275	-0.621872	0.163	0.195	1	RSs	18541
1700021J08Rik	0.00033883	-0.84517	0.102	0.128	1	RSs	72235
Ube2t	0.000341187	-1.04581	0.089	0.115	1	RSs	67196
Ftl1	0.000347378	-1.43637	0.102	0.128	1	RSs	14325
Afap1	0.000351073	-0.500648	0.297	0.333	1	RSs	70292
Wnt3	0.000359162	-0.595968	0.153	0.186	1	RSs	22415
Gm43001	0.00036327	-0.772161	0.1	0.127	1	RSs	108169071
9130204K15Rik	0.000365499	-0.339493	0.166	0.2	1	RSs	105242790
Bud13	0.000375077	-0.596915	0.147	0.18	1	RSs	215051
Ddx47	0.000396827	-0.326091	0.161	0.195	1	RSs	67755
Gria4	0.000419447	0.266331	0.246	0.213	1	RSs	14802
1700094J05Rik	0.000425055	-0.884349	0.078	0.102	1	RSs	67523
Ssr2	0.000439247	-0.449333	0.291	0.326	1	RSs	66256
Prss37	0.000448002	-0.546405	0.22	0.249	1	RSs	67690
Ints8	0.000453462	-0.509525	0.082	0.108	1	RSs	72656
Gstm2	0.000464982	-1.01962	0.082	0.106	1	RSs	14863
Eif1b	0.000482196	-0.350514	0.55	0.574	1	RSs	68969
Pax9	0.000502334	0.264205	0.375	0.339	1	RSs	18511
Slc25a10	0.000510393	-0.487901	0.157	0.188	1	RSs	27376
Ccdc57	0.000521598	-0.515614	0.262	0.294	1	RSs	71276
Ptcd3	0.000526545	-0.331188	0.2	0.239	1	RSs	69956
Gm31456	0.000550481	0.326507	0.218	0.187	1	RSs	102633694
Jund	0.000559632	-0.427061	0.569	0.594	1	RSs	16478
Prkar2a	0.000595313	-0.564684	0.401	0.421	1	RSs	19087
Cst13	0.000602684	-0.528489	0.302	0.332	1	RSs	69294
Otulin	0.000644632	-0.425707	0.209	0.245	1	RSs	432940
Chmp1b	0.000648126	-0.684385	0.158	0.188	1	RSs	67064
Cd55	0.000656691	-0.343672	0.179	0.213	1	RSs	13136
1700034G24Rik	0.000657113	-0.682336	0.08	0.103	1	RSs	67325
Tmod1	0.000666056	-0.704051	0.134	0.161	1	RSs	21916
Spata32	0.000675296	-0.541089	0.284	0.317	1	RSs	328019
Bptf	0.000694453	-0.298915	0.371	0.408	1	RSs	207165
Cmas	0.000732836	-0.634268	0.174	0.206	1	RSs	12764
Dip2a	0.000753908	0.272602	0.273	0.239	1	RSs	64451
Prmt1	0.000775061	-0.543494	0.077	0.101	1	RSs	15469
Fscn3	0.000785185	-0.521141	0.266	0.293	1	RSs	56223
Gm5797	0.000795901	0.311065	0.24	0.211	1	RSs	545013
Snx9	0.000830499	-0.59754	0.13	0.161	1	RSs	66616
Slit3	0.000844333	-0.597237	0.098	0.124	1	RSs	20564
Kbtbd8os	0.000876497	0.352008	0.191	0.162	1	RSs	102634268
Ndufa4	0.000899421	-0.552178	0.171	0.2	1	RSs	17992
Gatc	0.000934695	-0.373227	0.33	0.366	1	RSs	384281
Uchl4	0.000937647	0.46048	0.106	0.083	1	RSs	93841
Mpp7	0.000956648	-0.433654	0.143	0.174	1	RSs	75739
Gm46603	0.000956908	-0.514735	0.163	0.194	1	RSs	108168349
A630001G21Rik	0.000968462	-0.273431	0.142	0.174	1	RSs	319997
Gm47800	0.000991435	0.478984	0.221	0.193	1	RSs	115487145
Cdh18	0.00101454	0.413293	0.226	0.196	1	RSs	320865
Tex46	0.00102577	-0.950544	0.104	0.128	1	RSs	67663
Tenm2	0.00103121	-0.397779	0.168	0.2	1	RSs	23964
Zzef1	0.00103754	-0.624625	0.1	0.126	1	RSs	195018
Zfp706	0.00105455	-0.310316	0.743	0.756	1	RSs	68036
Defb15	0.00106633	-0.456523	0.095	0.12	1	RSs	246082
Dut	0.00106644	-0.601599	0.083	0.106	1	RSs	110074
Pld3	0.00109499	-0.765253	0.094	0.119	1	RSs	18807
Add3	0.00111489	-0.302947	0.247	0.282	1	RSs	27360
Orc1	0.00117275	-0.42143	0.097	0.122	1	RSs	18392
Cntn1	0.00119564	-0.794758	0.123	0.146	1	RSs	12805
Fam124a	0.00120143	-0.363758	0.135	0.165	1	RSs	629059
Iffo1	0.00120846	-0.492616	0.105	0.131	1	RSs	320678
Faiml	0.00124673	-0.726874	0.105	0.129	1	RSs	623459
Tapt1	0.0012598	-0.317463	0.173	0.205	1	RSs	231225
9130019P16Rik	0.00133926	-0.417462	0.085	0.109	1	RSs	100042056
Hmgb2	0.00134523	-0.736068	0.213	0.245	1	RSs	97165
4930551I23Rik	0.00136843	0.432272	0.196	0.169	1	RSs	75314
Pmf1	0.00141426	-0.350684	0.078	0.101	1	RSs	67037
Mrpl58	0.00141738	-0.477608	0.136	0.165	1	RSs	68572
Gm33054	0.00142617	-0.761887	0.104	0.129	1	RSs	102635808
Hnrnpl	0.00143316	-0.792621	0.11	0.135	1	RSs	15388
H2-Ab1	0.00145854	-1.27196	0.169	0.197	1	RSs	14961
Mettl26	0.0015346	-0.557562	0.135	0.161	1	RSs	68347
Kif20a	0.00153752	-0.267564	0.333	0.368	1	RSs	19348
Ndufc2	0.00154738	-0.32927	0.357	0.388	1	RSs	68197
Hjv	0.00165648	-0.355728	0.181	0.213	1	RSs	69585
Ccp110	0.00168374	-0.510752	0.152	0.181	1	RSs	101565
Zfp758	0.00173641	0.269827	0.191	0.162	1	RSs	224598
Celf1	0.00174343	-0.452919	0.135	0.162	1	RSs	13046
Gm39556	0.00175142	-0.282613	0.088	0.113	1	RSs	105243761
Smarca4	0.00184231	-0.396978	0.242	0.275	1	RSs	20586
Gstm1	0.00188526	-1.0741	0.129	0.154	1	RSs	14862
1700020A23Rik	0.00191213	-0.515948	0.204	0.232	1	RSs	75656
Psmd14	0.00197768	-0.450773	0.195	0.225	1	RSs	59029
Trappc2l	0.00198197	-0.301183	0.745	0.748	1	RSs	59005
Acadsb	0.00200796	-0.589821	0.101	0.125	1	RSs	66885
Inava	0.00201005	-0.333834	0.358	0.387	1	RSs	67313
Cdca8	0.002029	-0.381596	0.204	0.233	1	RSs	52276
C1qtnf12	0.00207484	-0.467434	0.137	0.165	1	RSs	67389
Gm15350	0.00209169	-0.717184	0.139	0.164	1	RSs	100504249
Sf3b1	0.00209356	-0.289183	0.439	0.466	1	RSs	81898
Zfp868	0.0020985	-0.269964	0.093	0.117	1	RSs	234362
Chmp5	0.00216404	-0.658946	0.193	0.221	1	RSs	76959
1700120C18Rik	0.00218607	0.437688	0.179	0.153	1	RSs	76662
Cd24a	0.00221459	0.282809	0.224	0.195	1	RSs	12484
Kdm7a	0.00223842	-0.624906	0.135	0.161	1	RSs	338523
Rasal3	0.0022805	-0.361596	0.087	0.11	1	RSs	320484
1700111E14Rik	0.00230919	0.284309	0.145	0.121	1	RSs	73585
Rnf8	0.00231984	-0.535067	0.084	0.106	1	RSs	58230
Dlgap1	0.00233084	-0.313763	0.091	0.115	1	RSs	224997
4930479H17Rik	0.00241395	-0.88247	0.085	0.105	1	RSs	78171
Gm20777	0.00243035	0.311917	0.135	0.112	1	RSs	665687
Actrt3	0.0024432	-0.78033	0.216	0.237	1	RSs	76652
Pop5	0.00251833	-0.357628	0.139	0.166	1	RSs	117109
4930513L16Rik	0.00266183	-0.642584	0.136	0.16	1	RSs	78021
Psme3	0.00267032	-0.42283	0.486	0.51	1	RSs	19192
Cip2a	0.00269137	-0.381094	0.204	0.234	1	RSs	224171
Jazf1	0.00278737	-0.358589	0.495	0.52	1	RSs	231986
Acot12	0.00278862	-0.699658	0.091	0.111	1	RSs	74156
Fbxo39	0.00279169	-0.511155	0.205	0.229	1	RSs	628100
Tagap1	0.0028308	-0.324618	0.225	0.259	1	RSs	380608
Maea	0.00286312	-0.3437	0.512	0.535	1	RSs	59003
C130073E24Rik	0.00289209	0.366427	0.244	0.219	1	RSs	319805
Prkdc	0.00304393	-0.454093	0.14	0.168	1	RSs	19090
Mta2	0.00305175	-0.420463	0.112	0.136	1	RSs	23942
Prr14l	0.00305593	-0.474174	0.14	0.167	1	RSs	215476
Chd6	0.00309079	-0.556448	0.115	0.138	1	RSs	71389
Txnrd1	0.0031075	-0.639986	0.107	0.131	1	RSs	50493
Pigx	0.00328758	0.35138	0.217	0.19	1	RSs	72084
Gm20807	0.00343248	0.334	0.241	0.214	1	RSs	100039595
Rnh1	0.0034658	-0.360835	0.087	0.109	1	RSs	107702
Dydc2	0.00350164	-0.81812	0.1	0.121	1	RSs	71200
Rsf1os1	0.0035304	-0.614489	0.164	0.187	1	RSs	75448
Hsph1	0.00357265	-0.365084	0.299	0.328	1	RSs	15505
Ppp2ca	0.00359848	-0.382337	0.109	0.132	1	RSs	19052
Pdcd6ip	0.00364396	-0.301702	0.143	0.17	1	RSs	18571
Lsg1	0.00365961	-0.601801	0.103	0.126	1	RSs	224092
1700008B11Rik	0.00371952	-0.650703	0.102	0.124	1	RSs	66321
Hyou1	0.00379149	-0.419015	0.091	0.113	1	RSs	12282
Tef	0.00385677	-0.443891	0.185	0.214	1	RSs	21685
2900089D17Rik	0.003874	0.285896	0.332	0.303	1	RSs	67277
Hnrnpc	0.00392129	-0.328588	0.408	0.441	1	RSs	15381
Rasa3	0.00394871	-0.669433	0.144	0.168	1	RSs	19414
Arhgef7	0.00395168	-0.289535	0.17	0.199	1	RSs	54126
Gm40438	0.00395975	-0.380479	0.1	0.123	1	RSs	105244916
Slc29a3	0.00400505	-0.644143	0.121	0.143	1	RSs	71279
Calcoco1	0.00401083	-0.445595	0.093	0.114	1	RSs	67488
Ccdc43	0.00403393	0.292428	0.252	0.227	1	RSs	52715
Celf2	0.00404842	-0.498059	0.143	0.169	1	RSs	14007
Nt5c2	0.00407227	-0.334833	0.368	0.398	1	RSs	76952
C1qtnf9	0.00418286	0.263976	0.216	0.191	1	RSs	239126
Bicd2	0.0042039	-0.473298	0.082	0.103	1	RSs	76895
Nat8f4	0.00420965	-0.572412	0.13	0.154	1	RSs	75541
Brd3os	0.00422295	0.366431	0.145	0.122	1	RSs	100504116
Aldh6a1	0.00435306	-0.565334	0.122	0.146	1	RSs	104776
Tex101	0.00447577	-0.294841	0.307	0.342	1	RSs	56746
Gm38165	0.00451595	-0.3119	0.124	0.149	1	RSs	102641163
Npy6r	0.00476808	0.30094	0.148	0.125	1	RSs	18169
Dop1a	0.00480765	-0.491785	0.137	0.162	1	RSs	320615
Fra10ac1	0.00482504	-0.451696	0.082	0.102	1	RSs	70567
Scaf4	0.00483164	-0.412149	0.212	0.242	1	RSs	224432
Heatr5a	0.00484059	-0.478258	0.165	0.192	1	RSs	320487
Tab2	0.00500559	-0.410856	0.105	0.128	1	RSs	68652
Ankib1	0.00504382	-0.626659	0.087	0.107	1	RSs	70797
4930527F14Rik	0.00509223	-0.439455	0.155	0.179	1	RSs	67651
Uchl1	0.00510508	-0.916508	0.106	0.128	1	RSs	22223
Susd6	0.00511394	-0.672781	0.156	0.178	1	RSs	217684
Knstrn	0.00525987	-0.466823	0.34	0.366	1	RSs	51944
Rnf24	0.00539895	-0.407646	0.332	0.359	1	RSs	51902
Tmem59l	0.00541319	-0.35478	0.109	0.133	1	RSs	67937
4930527E20Rik	0.00542213	-0.487914	0.195	0.219	1	RSs	78198
Bms1	0.00546626	-0.29474	0.366	0.393	1	RSs	213895
Scn8a	0.00548088	-0.421883	0.121	0.144	1	RSs	20273
Tsnax	0.00554275	-0.282859	0.306	0.338	1	RSs	53424
Tppp2	0.00595261	-0.309814	0.483	0.506	1	RSs	219038
Vps11	0.00599069	-0.291684	0.137	0.162	1	RSs	71732
Larp4b	0.00600374	-0.406996	0.099	0.12	1	RSs	217980
Tle5	0.00601731	-0.598065	0.121	0.144	1	RSs	14797
Atp1b1	0.00602986	0.289274	0.111	0.09	1	RSs	11931
Ube2g1	0.00608048	-0.617065	0.148	0.174	1	RSs	67128
Kirrel3	0.00609295	-0.495811	0.081	0.101	1	RSs	67703
Acer3	0.00610308	-0.622317	0.085	0.105	1	RSs	66190
Abhd16b	0.00639146	-0.543728	0.232	0.253	1	RSs	241850
H2al1b	0.00658542	-0.446502	0.102	0.124	1	RSs	100042927
Zfpm2	0.00659208	-0.357155	0.108	0.13	1	RSs	22762
Focad	0.00669985	-0.576547	0.085	0.106	1	RSs	230393
Gm28079	0.006701	0.275124	0.151	0.129	1	RSs	102639784
Skp2	0.00672915	-0.58263	0.255	0.273	1	RSs	27401
Mir124-2hg	0.00673222	-0.325902	0.16	0.186	1	RSs	70441
Pcyt1a	0.00676229	-0.421513	0.312	0.341	1	RSs	13026
Fam78a	0.00676585	-0.287454	0.614	0.633	1	RSs	241303
Glrx5	0.00682216	-0.446054	0.24	0.266	1	RSs	73046
1700008P02Rik	0.00687158	-0.698078	0.094	0.113	1	RSs	69347
Plbd1	0.00688277	-0.529607	0.108	0.129	1	RSs	66857
Rps3	0.00691907	-0.26441	0.63	0.635	1	RSs	27050
4933407E24Rik	0.00695261	0.275563	0.24	0.215	1	RSs	108809
Ccng2	0.00697221	-0.313498	0.137	0.161	1	RSs	12452
Sf3b3	0.00700485	-0.505455	0.089	0.109	1	RSs	101943
Chaf1b	0.00707566	-0.433858	0.09	0.11	1	RSs	110749
Mrps24	0.00710475	-0.47775	0.136	0.16	1	RSs	64660
Gpi1	0.00713076	-0.35849	0.542	0.558	1	RSs	14751
Wasl	0.00720626	-0.365369	0.128	0.152	1	RSs	73178
Nprl3	0.00729157	-0.41278	0.148	0.173	1	RSs	17168
Gm13291	0.00731436	0.416344	0.132	0.112	1	RSs	108168739
Herpud1	0.00737608	-0.428856	0.2	0.224	1	RSs	64209
Krt23	0.00739082	0.343608	0.13	0.109	1	RSs	94179
Mterf2	0.007448	0.263405	0.297	0.271	1	RSs	74238
Ecpas	0.00747598	-0.481519	0.121	0.144	1	RSs	230249
Spata31d1a	0.00767115	-0.67734	0.131	0.152	1	RSs	72219
Wasf2	0.00767141	-0.293488	0.341	0.368	1	RSs	242687
Rbmx	0.00773845	0.478174	0.105	0.086	1	RSs	19655
Sycp3	0.00780678	-0.330496	0.542	0.556	1	RSs	20962
Lrrc69	0.00790037	-0.45303	0.269	0.292	1	RSs	73314
Tead2	0.00791043	-0.448326	0.09	0.109	1	RSs	21677
Slc25a27	0.00801986	-0.332054	0.214	0.243	1	RSs	74011
Asic2	0.00809506	-0.548268	0.186	0.207	1	RSs	11418
Nfic	0.00816305	-0.416704	0.131	0.154	1	RSs	18029
Arl6ip1	0.00835858	-0.373097	0.372	0.4	1	RSs	54208
Gm34597	0.00836969	0.442901	0.203	0.182	1	RSs	102637901
Cpsf3	0.00844839	-0.355974	0.234	0.262	1	RSs	54451
Arpp19	0.00846514	-0.289944	0.621	0.624	1	RSs	59046
Lrpap1	0.00853887	-0.491249	0.182	0.206	1	RSs	16976
Tacc1	0.00875158	-0.361974	0.177	0.202	1	RSs	320165
Trip11	0.00882727	-0.308556	0.3	0.328	1	RSs	109181
Nrg3os	0.00894712	-0.627853	0.106	0.125	1	RSs	75170
Hpse	0.00913899	0.472981	0.113	0.094	1	RSs	15442
Lmna	0.00919356	-0.289592	0.289	0.313	1	RSs	16905
4930447A16Rik	0.00920802	-0.287627	0.122	0.145	1	RSs	74892
D130009I18Rik	0.00922489	-0.994053	0.109	0.128	1	RSs	320249
Dpf2	0.00933863	-0.268553	0.265	0.292	1	RSs	19708
Gm37406	0.00939772	-0.671574	0.119	0.138	1	RSs	105244029
Slc30a5	0.00942748	-0.52714	0.084	0.102	1	RSs	69048
Asxl2	0.00953897	-0.415744	0.142	0.167	1	RSs	75302
Lsm3	0.00982127	-0.761945	0.087	0.106	1	RSs	67678
Fcrla	0.00984711	0.313692	0.128	0.108	1	RSs	98752
Taf3	0.00993273	-0.272446	0.395	0.419	1	RSs	209361
Bet1l	0.0099412	-0.637383	0.151	0.174	1	RSs	54399
Elfn2	0.00997598	-0.701718	0.101	0.121	1	RSs	207393
Osbpl1a	1.85643e-178	-0.92485	0.489	0.665	5.99348e-174	SPCs	64291
Slc41a3	1.06531e-135	0.829826	0.795	0.713	3.43934e-131	SPCs	71699
Aldh1l1	7.25473e-126	3.20874	0.106	0.007	2.34219e-121	SPCs	107747
Vmn1r181	7.15642e-123	1.18022	0.424	0.255	2.31045e-118	SPCs	404289
Ncapg	1.69498e-119	0.637091	0.579	0.423	5.47226e-115	SPCs	54392
1700016K05Rik	1.23783e-88	0.350604	0.854	0.786	3.99632e-84	SPCs	102639882
Nmnat3	9.1156e-61	0.496787	0.658	0.57	2.94297e-56	SPCs	74080
Gm10251	4.81817e-46	0.301027	0.782	0.713	1.55554e-41	SPCs	100042077
Tmed6	5.93212e-42	0.528724	0.46	0.352	1.91519e-37	SPCs	66269
4930449C09Rik	1.19253e-34	0.270131	0.811	0.739	3.85009e-30	SPCs	73994
1700030C14Rik	3.91203e-33	0.282163	0.744	0.673	1.263e-28	SPCs	75662
Ssr2	1.43851e-32	-0.461554	0.786	0.817	4.64422e-28	SPCs	66256
Cyth1	1.02036e-29	0.292712	0.639	0.573	3.29424e-25	SPCs	19157
1700001G01Rik	1.19006e-29	0.276551	0.728	0.661	3.8421e-25	SPCs	75433
Gm3573	2.04248e-29	0.872848	0.254	0.184	6.59416e-25	SPCs	100041910
Gm29414	7.16935e-29	0.736729	0.226	0.154	2.31463e-24	SPCs	105243892
Rmdn2	6.96009e-25	0.291046	0.651	0.582	2.24706e-20	SPCs	381110
Insl3	7.09321e-24	-0.481331	0.572	0.644	2.29004e-19	SPCs	16336
Cbr1	8.57944e-24	0.296473	0.595	0.524	2.76987e-19	SPCs	12408
Gm31645	8.98439e-24	0.282211	0.634	0.57	2.90061e-19	SPCs	102633946
Hmgb2	7.00941e-23	-0.486437	0.595	0.654	2.26299e-18	SPCs	97165
Gm15441	8.3397e-22	0.32693	0.52	0.454	2.69247e-17	SPCs	100038464
Klhl32	3.00129e-21	0.356154	0.537	0.477	9.68968e-17	SPCs	212390
Cited4	3.35055e-21	0.376729	0.442	0.379	1.08172e-16	SPCs	56222
Myo10	8.6805e-21	0.559155	0.127	0.078	2.8025e-16	SPCs	17909
4933429O19Rik	1.05765e-20	0.269325	0.651	0.591	3.41462e-16	SPCs	66770
AY036118	1.31145e-19	-0.652741	0.789	0.821	4.23402e-15	SPCs	101056014
Tanc1	3.6739e-19	0.478149	0.241	0.181	1.18612e-14	SPCs	66860
Fgf14	1.27031e-18	0.334057	0.645	0.584	4.10119e-14	SPCs	14169
Cirbp	7.56994e-18	-0.378419	0.801	0.822	2.44396e-13	SPCs	12696
Gm3453	1.0389e-17	0.494019	0.367	0.312	3.35409e-13	SPCs	100041651
Tex101	2.07659e-17	-0.486543	0.648	0.698	6.70426e-13	SPCs	56746
Gm26917	2.57763e-17	-0.639187	0.337	0.398	8.32186e-13	SPCs	119086081
Morrbid	5.82711e-17	0.478807	0.316	0.257	1.88128e-12	SPCs	100043424
Clu	7.59508e-17	-0.876293	0.072	0.113	2.45207e-12	SPCs	12759
Sycp3	8.58033e-17	-0.352097	0.915	0.917	2.77016e-12	SPCs	20962
1700063H04Rik	8.75779e-17	0.281425	0.555	0.499	2.82745e-12	SPCs	74269
Dnajb11	9.23332e-17	-0.298863	0.757	0.774	2.98098e-12	SPCs	67838
Hnrnph3	1.28079e-16	-0.270571	0.82	0.825	4.13502e-12	SPCs	432467
Ctsl	4.84699e-16	-0.582873	0.135	0.185	1.56485e-11	SPCs	13039
4930556C24Rik	5.23872e-16	0.387569	0.443	0.391	1.69132e-11	SPCs	75310
Rpl22	5.66518e-16	-0.319621	0.863	0.877	1.829e-11	SPCs	19934
Gm10847	2.1182e-15	-0.543416	0.194	0.246	6.83862e-11	SPCs	100038618
Ndufa1	5.43723e-15	-0.446125	0.412	0.472	1.75541e-10	SPCs	54405
Hnrnpl	7.43988e-15	-0.391869	0.575	0.612	2.40196e-10	SPCs	15388
Mrps36	8.34458e-15	-0.507316	0.264	0.324	2.69405e-10	SPCs	66128
Gm3486	1.4568e-14	0.443603	0.349	0.298	4.70329e-10	SPCs	100041729
Zc3h7a	2.10821e-14	-0.4442	0.635	0.67	6.80634e-10	SPCs	106205
Tnp1	2.69233e-14	-0.342825	0.948	0.949	8.69217e-10	SPCs	21958
Ncl	3.16658e-14	-0.490455	0.279	0.332	1.02233e-09	SPCs	17975
Prss50	6.10651e-14	-0.544143	0.095	0.136	1.97149e-09	SPCs	235631
Gm10375	8.7775e-14	0.462626	0.306	0.254	2.83382e-09	SPCs	100042342
Sumo2	9.43365e-14	-0.320284	0.781	0.797	3.04565e-09	SPCs	170930
H2-K1	1.02809e-13	-0.396397	0.66	0.701	3.31919e-09	SPCs	14972
4930447C04Rik	1.06416e-13	-0.485128	0.243	0.296	3.43565e-09	SPCs	75801
Lsm7	1.06501e-13	-0.397816	0.561	0.605	3.43839e-09	SPCs	66094
1700060C20Rik	1.17539e-13	0.279122	0.582	0.531	3.79474e-09	SPCs	73399
Prm1	5.06164e-13	-0.300273	0.994	0.994	1.63415e-08	SPCs	19118
Gm26782	6.17116e-13	-0.751441	0.088	0.125	1.99236e-08	SPCs	102640338
Sub1	7.29087e-13	-0.268075	0.918	0.911	2.35386e-08	SPCs	20024
Iqcb1	9.37667e-13	-0.45606	0.407	0.459	3.02726e-08	SPCs	320299
Svopl	1.04182e-12	0.591898	0.104	0.07	3.36352e-08	SPCs	320590
1700021N21Rik	1.25493e-12	0.273992	0.486	0.439	4.05155e-08	SPCs	69409
Npepl1	1.3139e-12	-0.536933	0.209	0.26	4.24193e-08	SPCs	228961
Anapc4	2.22717e-12	-0.672495	0.124	0.165	7.1904e-08	SPCs	52206
Anapc5	2.43719e-12	-0.52992	0.362	0.412	7.86847e-08	SPCs	59008
Mov10l1	4.07736e-12	-0.480658	0.493	0.54	1.31638e-07	SPCs	83456
Hnrnpdl	4.12377e-12	-0.468295	0.427	0.477	1.33136e-07	SPCs	50926
Gm46419	5.94328e-12	0.303775	0.289	0.242	1.91879e-07	SPCs	108168088
Myo5b	8.6427e-12	0.264745	0.274	0.225	2.7903e-07	SPCs	17919
Hspa8	1.00129e-11	-0.417941	0.391	0.441	3.23268e-07	SPCs	15481
Qdpr	1.33915e-11	-0.521724	0.221	0.27	4.32346e-07	SPCs	110391
Sft2d1	1.41699e-11	-0.539176	0.317	0.363	4.57476e-07	SPCs	106489
Cotl1	1.44143e-11	0.282086	0.395	0.346	4.65367e-07	SPCs	72042
Nprl3	1.46691e-11	-0.333281	0.405	0.455	4.73593e-07	SPCs	17168
Tex12	1.72805e-11	-0.362816	0.303	0.353	5.579e-07	SPCs	66654
Tcea1	1.98741e-11	-0.46829	0.161	0.204	6.41635e-07	SPCs	21399
Retn	2.03923e-11	0.307135	0.432	0.386	6.58367e-07	SPCs	57264
Top2b	2.4767e-11	-0.549511	0.089	0.124	7.99603e-07	SPCs	21974
Nsfl1c	3.54615e-11	-0.328349	0.349	0.399	1.14487e-06	SPCs	386649
Begain	3.61976e-11	-0.88473	0.069	0.1	1.16864e-06	SPCs	380785
Nelfb	3.68481e-11	-0.330914	0.197	0.244	1.18964e-06	SPCs	58202
Jakmip2	4.36542e-11	0.284508	0.409	0.365	1.40938e-06	SPCs	76217
Polr2k	9.92464e-11	-0.325313	0.671	0.701	3.20417e-06	SPCs	17749
Eif4g1	1.15435e-10	-0.607241	0.197	0.238	3.72682e-06	SPCs	208643
Pgf	1.1898e-10	0.294294	0.323	0.279	3.84128e-06	SPCs	18654
Gm31933	1.47285e-10	0.322494	0.377	0.33	4.7551e-06	SPCs	102634325
Plpp4	1.8648e-10	0.303631	0.361	0.316	6.0205e-06	SPCs	381925
Tmem130	2.36754e-10	0.344321	0.367	0.323	7.64362e-06	SPCs	243339
Anp32b	2.38413e-10	-0.407494	0.458	0.499	7.69715e-06	SPCs	67628
Il17rd	2.88124e-10	0.488985	0.186	0.149	9.30209e-06	SPCs	171463
Izumo1	3.13633e-10	0.324026	0.251	0.208	1.01256e-05	SPCs	73456
Gm21103	3.61758e-10	0.308723	0.49	0.447	1.16793e-05	SPCs	118567363
Rragd	4.18763e-10	0.286074	0.362	0.321	1.35198e-05	SPCs	52187
Gm5797	5.06704e-10	0.480312	0.159	0.122	1.63589e-05	SPCs	545013
Tsen34	6.60186e-10	-0.65738	0.1	0.134	2.13141e-05	SPCs	66078
Etfa	6.65649e-10	-0.435888	0.171	0.211	2.14905e-05	SPCs	110842
Cul4a	7.39512e-10	-0.362448	0.488	0.532	2.38752e-05	SPCs	99375
Malat1	8.03302e-10	-0.405154	0.694	0.719	2.59346e-05	SPCs	72289
Fkbp6	9.37546e-10	-0.440882	0.491	0.533	3.02687e-05	SPCs	94244
Srsf1	1.06779e-09	-0.386049	0.475	0.52	3.44737e-05	SPCs	110809
Srsf9	1.12183e-09	-0.321771	0.574	0.606	3.62184e-05	SPCs	108014
Cbx1	1.22111e-09	-0.408645	0.476	0.517	3.94237e-05	SPCs	12412
Nae1	1.22947e-09	-0.338578	0.536	0.574	3.96934e-05	SPCs	234664
4930438E09Rik	1.46568e-09	0.388838	0.239	0.199	4.73195e-05	SPCs	73977
Oaz1	1.5547e-09	-0.315907	0.881	0.887	5.01933e-05	SPCs	18245
Dnajc3	1.7014e-09	-0.360248	0.475	0.514	5.49297e-05	SPCs	100037258
Hnrnpa2b1	1.90524e-09	-0.34329	0.858	0.862	6.15108e-05	SPCs	53379
Gm11840	2.14117e-09	0.285556	0.419	0.377	6.91275e-05	SPCs	105247602
Sdk1	2.2164e-09	-0.717296	0.074	0.103	7.15564e-05	SPCs	330222
Pros1	2.32557e-09	0.413503	0.162	0.128	7.5081e-05	SPCs	19128
Ppfia2	2.39424e-09	0.297699	0.436	0.397	7.7298e-05	SPCs	327814
Psap	2.4716e-09	-0.462348	0.164	0.203	7.97957e-05	SPCs	19156
Wdr83os	2.48008e-09	-0.410487	0.367	0.413	8.00694e-05	SPCs	414077
Cnbd1	3.32866e-09	0.289118	0.323	0.282	0.000107466	SPCs	435772
Stard7	3.32941e-09	-0.471933	0.237	0.279	0.00010749	SPCs	99138
Cst9	3.56752e-09	-0.447407	0.072	0.1	0.000115177	SPCs	13013
Meiob	4.24383e-09	-0.623444	0.179	0.216	0.000137012	SPCs	75178
Atp11b	4.4375e-09	-0.481589	0.234	0.276	0.000143265	SPCs	76295
Zfp759	4.60469e-09	0.473318	0.15	0.117	0.000148663	SPCs	268670
Cst3	4.84421e-09	-0.332528	0.566	0.599	0.000156395	SPCs	13010
Tex30	6.44288e-09	-0.285119	0.739	0.76	0.000208009	SPCs	75623
Emc10	6.55316e-09	-0.408016	0.507	0.547	0.000211569	SPCs	69683
Gm35454	6.61475e-09	0.556508	0.176	0.142	0.000213557	SPCs	102639046
Cd24a	8.14249e-09	0.501452	0.239	0.203	0.00026288	SPCs	12484
Nkx6-1	8.88197e-09	0.42201	0.233	0.197	0.000286754	SPCs	18096
Btg3	1.00602e-08	-0.490746	0.127	0.16	0.000324793	SPCs	12228
Srrm1	1.05335e-08	-0.287938	0.67	0.69	0.000340075	SPCs	51796
Cycs	1.10118e-08	-0.542239	0.219	0.256	0.000355515	SPCs	13063
Maz	1.16265e-08	-0.505144	0.141	0.175	0.000375363	SPCs	17188
G3bp1	1.27834e-08	-0.379209	0.45	0.487	0.000412711	SPCs	27041
Tmem101	1.29339e-08	-0.565376	0.175	0.212	0.000417571	SPCs	76547
Tmem109	1.40059e-08	0.340373	0.205	0.169	0.00045218	SPCs	68539
Cnih4	1.41939e-08	-0.385676	0.268	0.308	0.000458249	SPCs	98417
Hpse	1.46556e-08	0.515962	0.144	0.113	0.000473156	SPCs	15442
Ly6k	1.52513e-08	-0.37167	0.836	0.844	0.000492388	SPCs	76486
Gar1	1.61157e-08	-0.468905	0.321	0.363	0.000520295	SPCs	68147
Gm805	1.65051e-08	0.588383	0.129	0.099	0.000532866	SPCs	328136
2700054A10Rik	1.6581e-08	-0.400439	0.227	0.267	0.000535318	SPCs	72578
Ccl28	1.84159e-08	0.277678	0.101	0.073	0.000594557	SPCs	56838
Rnps1	1.93374e-08	-0.35751	0.447	0.48	0.000624307	SPCs	19826
Arpp19	1.96323e-08	-0.281576	0.614	0.642	0.00063383	SPCs	59046
Tmc1	2.03023e-08	0.3446	0.334	0.298	0.00065546	SPCs	13409
Alyref	2.23061e-08	-0.30525	0.588	0.613	0.000720153	SPCs	21681
Tmed3	2.2771e-08	-0.3975	0.386	0.428	0.000735162	SPCs	66111
Dcaf13	2.30582e-08	-0.459919	0.229	0.268	0.000744435	SPCs	223499
4930478M13Rik	2.34363e-08	0.303203	0.384	0.349	0.000756642	SPCs	74984
Ppib	2.48249e-08	-0.349975	0.501	0.539	0.000801472	SPCs	19035
Gm30228	2.98946e-08	0.306609	0.248	0.209	0.000965146	SPCs	102632055
Gm13598	3.09496e-08	0.340836	0.148	0.117	0.000999208	SPCs	102639548
Gm1527	3.21451e-08	0.366461	0.287	0.249	0.0010378	SPCs	385263
Rbmxl2	3.44963e-08	-0.308349	0.629	0.655	0.00111371	SPCs	76572
Dmc1	3.64473e-08	-0.488973	0.088	0.116	0.0011767	SPCs	13404
Prm3	3.8995e-08	-0.277733	0.729	0.758	0.00125895	SPCs	19120
Gm31831	4.47889e-08	0.306329	0.215	0.18	0.00144601	SPCs	102634187
4930549P19Rik	4.85574e-08	0.358335	0.206	0.173	0.00156767	SPCs	75364
Ttc3	5.93152e-08	-0.551502	0.268	0.306	0.00191499	SPCs	22129
Cib4	5.94596e-08	0.274812	0.287	0.249	0.00191965	SPCs	73259
Msl3	6.1255e-08	0.335124	0.285	0.249	0.00197762	SPCs	17692
Banf2	7.03657e-08	-0.737747	0.098	0.127	0.00227176	SPCs	403171
Hells	7.19597e-08	-0.437942	0.269	0.308	0.00232322	SPCs	15201
Hormad1	7.28098e-08	-0.359949	0.756	0.763	0.00235067	SPCs	67981
Pdcd7	8.05223e-08	-0.365659	0.338	0.376	0.00259966	SPCs	50996
Gm3676	8.14857e-08	0.54247	0.146	0.116	0.00263077	SPCs	100042114
Bzw1	8.22584e-08	-0.296554	0.602	0.641	0.00265571	SPCs	66882
Ssb	8.32004e-08	-0.382594	0.318	0.355	0.00268613	SPCs	20823
Lman1	8.33626e-08	-0.618822	0.124	0.154	0.00269136	SPCs	70361
Atraid	8.40434e-08	-0.472214	0.123	0.153	0.00271334	SPCs	381629
Uba3	9.11817e-08	-0.535208	0.118	0.149	0.0029438	SPCs	22200
Gm19705	9.4124e-08	0.273	0.345	0.31	0.00303879	SPCs	100503460
Zfyve9	9.65653e-08	-0.569458	0.079	0.105	0.00311761	SPCs	230597
Ccdc115	1.01595e-07	-0.47778	0.195	0.229	0.00328	SPCs	69668
Gm41290	1.01644e-07	0.263599	0.258	0.222	0.00328159	SPCs	105245910
Snrpb	1.02337e-07	-0.361108	0.682	0.702	0.00330396	SPCs	20638
Rnf2	1.09734e-07	-0.477199	0.242	0.28	0.00354277	SPCs	19821
Lsm6	1.10256e-07	-0.297752	0.442	0.481	0.0035596	SPCs	78651
Psmd10	1.12363e-07	0.330463	0.259	0.224	0.00362765	SPCs	53380
Mdga2	1.16652e-07	0.382809	0.218	0.185	0.00376611	SPCs	320772
Itsn2	1.21728e-07	-0.570341	0.115	0.144	0.00393	SPCs	20403
Rock2	1.25511e-07	-0.538403	0.103	0.131	0.00405211	SPCs	19878
Topbp1	1.26467e-07	-0.408139	0.279	0.317	0.00408298	SPCs	235559
4930404A05Rik	1.27042e-07	0.267824	0.357	0.319	0.00410156	SPCs	73820
Stau1	1.3429e-07	-0.380262	0.317	0.354	0.00433555	SPCs	20853
4933428M09Rik	1.34405e-07	0.299587	0.279	0.241	0.00433927	SPCs	71248
Hk1os	1.39557e-07	0.275234	0.33	0.296	0.0045056	SPCs	70162
Bax	1.46688e-07	-0.675845	0.087	0.113	0.00473581	SPCs	12028
Mpp7	1.47106e-07	-0.646873	0.09	0.116	0.00474933	SPCs	75739
Cpsf3	1.48174e-07	-0.324647	0.419	0.457	0.00478379	SPCs	54451
1110038F14Rik	1.52656e-07	-0.345382	0.239	0.277	0.00492849	SPCs	117171
Cnih2	1.66043e-07	0.292736	0.292	0.258	0.00536071	SPCs	12794
Uimc1	1.71683e-07	-0.337184	0.187	0.222	0.00554279	SPCs	20184
Dazl	1.79102e-07	-0.524779	0.33	0.363	0.00578231	SPCs	13164
Tor2a	1.798e-07	-0.484062	0.17	0.204	0.00580484	SPCs	30933
Lbr	1.81615e-07	-0.399297	0.247	0.285	0.00586344	SPCs	98386
Mad2l1	1.84266e-07	-0.631401	0.137	0.169	0.00594902	SPCs	56150
Atp6v0b	1.93625e-07	-0.631065	0.321	0.354	0.00625118	SPCs	114143
Adam34	1.95511e-07	0.263749	0.212	0.177	0.00631207	SPCs	252866
Cables2	2.00285e-07	-0.401723	0.225	0.264	0.00646622	SPCs	252966
1700034K08Rik	2.05813e-07	0.275413	0.256	0.22	0.00664467	SPCs	78349
Ssxb1	2.07267e-07	0.352526	0.205	0.173	0.00669161	SPCs	67985
Spata22	2.11199e-07	-0.541744	0.119	0.148	0.00681855	SPCs	380709
Hmgn1	2.11378e-07	-0.356257	0.529	0.566	0.00682435	SPCs	15312
Alg1	2.32447e-07	-0.54536	0.099	0.127	0.00750454	SPCs	208211
Cyc1	2.42442e-07	-0.354072	0.531	0.567	0.00782723	SPCs	66445
Runx3	2.49295e-07	-0.335405	0.162	0.196	0.00804848	SPCs	12399
Adat3	2.51289e-07	0.488347	0.112	0.086	0.00811288	SPCs	100113398
Alppl2	2.55016e-07	0.294062	0.221	0.188	0.00823319	SPCs	11650
Khsrp	2.63342e-07	-0.316531	0.419	0.456	0.00850199	SPCs	16549
Gm8297	2.69569e-07	0.530397	0.114	0.088	0.00870303	SPCs	666800
P4hb	2.79407e-07	-0.428688	0.356	0.393	0.00902067	SPCs	18453
Cdc42	2.83193e-07	-0.39331	0.456	0.494	0.0091429	SPCs	12540
Tex19.1	2.85678e-07	-0.603056	0.079	0.104	0.0092231	SPCs	73679
Smchd1	2.9949e-07	-0.570223	0.191	0.224	0.00966902	SPCs	74355
Galm	3.00321e-07	0.289121	0.303	0.271	0.00969587	SPCs	319625
Sfpq	3.07454e-07	-0.282345	0.663	0.686	0.00992614	SPCs	71514
Rcn2	3.11152e-07	-0.271329	0.31	0.351	0.0100455	SPCs	26611
Hspd1	3.13188e-07	-0.508852	0.114	0.141	0.0101113	SPCs	15510
Fbl	3.44884e-07	-0.438971	0.327	0.366	0.0111346	SPCs	14113
1700041C23Rik	3.46762e-07	0.263513	0.364	0.329	0.0111952	SPCs	67319
Eif2b3	3.54803e-07	-0.430046	0.123	0.152	0.0114548	SPCs	108067
Hmga1	3.62613e-07	-0.323959	0.27	0.307	0.011707	SPCs	15361
Sycp1	3.78236e-07	-0.413744	0.754	0.771	0.0122113	SPCs	20957
Mlc1	4.60704e-07	-0.403204	0.323	0.361	0.0148738	SPCs	170790
Traf7	4.70918e-07	-0.415656	0.162	0.194	0.0152036	SPCs	224619
Gm7247	5.15096e-07	0.301862	0.272	0.239	0.0166299	SPCs	638695
Kras	5.26568e-07	-0.387446	0.39	0.427	0.0170002	SPCs	16653
Gm5795	5.33754e-07	0.5586	0.133	0.107	0.0172322	SPCs	544990
Ctnnb1	5.56303e-07	-0.452284	0.269	0.304	0.0179602	SPCs	12387
Hmgb1	5.64329e-07	-0.293533	0.684	0.709	0.0182194	SPCs	15289
Zfp212	5.65998e-07	-0.321919	0.235	0.272	0.0182732	SPCs	232784
Hfm1	5.96414e-07	-0.405348	0.235	0.27	0.0192552	SPCs	330149
Gm21149	6.05148e-07	0.371724	0.181	0.151	0.0195372	SPCs	100861702
Palm	6.07511e-07	0.288032	0.231	0.199	0.0196135	SPCs	18483
Defb14	6.35124e-07	0.348035	0.145	0.117	0.020505	SPCs	244332
Gm8362	6.4053e-07	0.509642	0.102	0.078	0.0206795	SPCs	666918
Magi3	6.43379e-07	-0.428639	0.26	0.298	0.0207715	SPCs	99470
Ddx10	6.56283e-07	-0.453913	0.201	0.234	0.0211881	SPCs	77591
Rnf20	6.58229e-07	-0.429715	0.206	0.24	0.0212509	SPCs	109331
Defb19	6.68492e-07	-0.389802	0.139	0.168	0.0215823	SPCs	246700
Ebf2	6.78629e-07	0.454082	0.195	0.164	0.0219095	SPCs	13592
Mdc1	6.9038e-07	-0.284643	0.634	0.657	0.0222889	SPCs	240087
Smim7	7.08089e-07	-0.444208	0.243	0.277	0.0228607	SPCs	66818
Cdk4	7.53394e-07	-0.377904	0.206	0.24	0.0243233	SPCs	12567
Ccdc122	7.65667e-07	-0.48921	0.16	0.191	0.0247196	SPCs	108811
BC004004	8.05425e-07	-0.453062	0.359	0.396	0.0260032	SPCs	80748
Srsf6	8.10274e-07	-0.360485	0.35	0.385	0.0261597	SPCs	67996
Pdcd2	8.39689e-07	-0.348072	0.175	0.208	0.0271093	SPCs	18567
Tanc2	8.89153e-07	-0.540826	0.155	0.185	0.0287063	SPCs	77097
Tfam	9.13673e-07	-0.341751	0.262	0.299	0.0294979	SPCs	21780
Tmem205	9.48729e-07	-0.430411	0.31	0.347	0.0306297	SPCs	235043
Ppfibp2	9.52446e-07	0.287017	0.411	0.384	0.0307497	SPCs	19024
Fus	9.6421e-07	-0.327953	0.603	0.629	0.0311295	SPCs	233908
Ptma	9.66884e-07	-0.336061	0.524	0.558	0.0312159	SPCs	19231
Gm2888	9.88003e-07	0.355346	0.136	0.109	0.0318977	SPCs	100040657
Gm6309	1.0109e-06	0.292494	0.27	0.235	0.0326369	SPCs	622306
Rnase10	1.01937e-06	0.283718	0.308	0.276	0.0329102	SPCs	75019
Gm20186	1.03903e-06	-0.334374	0.08	0.104	0.0335452	SPCs	100504344
Fkbp3	1.07214e-06	-0.321052	0.304	0.34	0.034614	SPCs	30795
Steap1	1.07357e-06	0.411503	0.155	0.128	0.0346602	SPCs	70358
Ckap2	1.07741e-06	-0.442344	0.146	0.176	0.0347841	SPCs	80986
Cdc42se2	1.09535e-06	-0.564336	0.105	0.131	0.0353635	SPCs	72729
Rbm17	1.09771e-06	-0.296851	0.511	0.544	0.0354397	SPCs	76938
4921515E04Rik	1.12039e-06	0.497005	0.145	0.119	0.0361718	SPCs	70886
Gm34455	1.17172e-06	0.556964	0.133	0.107	0.037829	SPCs	102637715
Gm14010	1.17642e-06	0.447756	0.104	0.081	0.0379806	SPCs	100043729
Iqcf1	1.19412e-06	-0.385154	0.286	0.323	0.0385521	SPCs	74267
Gm2237	1.19862e-06	0.469202	0.12	0.095	0.0386973	SPCs	100039441
Rnf149	1.33756e-06	-0.407583	0.097	0.123	0.043183	SPCs	67702
Stip1	1.46153e-06	-0.298247	0.655	0.672	0.0471857	SPCs	20867
Zcwpw1	1.49111e-06	-0.354287	0.185	0.216	0.0481403	SPCs	381678
Raf1	1.5905e-06	-0.361905	0.281	0.316	0.0513492	SPCs	110157
Rxylt1	1.59576e-06	-0.452352	0.146	0.175	0.0515191	SPCs	216395
Gnai2	1.60772e-06	-0.41637	0.397	0.429	0.0519051	SPCs	14678
Nutm1	1.60979e-06	0.284508	0.275	0.242	0.051972	SPCs	213765
Atp6v1e1	1.67605e-06	-0.307797	0.39	0.424	0.0541113	SPCs	11973
Taf4b	1.74582e-06	-0.490971	0.111	0.137	0.0563639	SPCs	72504
Med17	1.78833e-06	-0.353311	0.25	0.286	0.0577362	SPCs	234959
Acaca	1.79849e-06	-0.664964	0.155	0.184	0.0580643	SPCs	107476
Eef1e1	1.8041e-06	-0.418498	0.191	0.222	0.0582455	SPCs	66143
Llph	1.82085e-06	-0.385668	0.413	0.447	0.0587862	SPCs	66225
Nelfcd	1.86897e-06	-0.338355	0.337	0.373	0.0603398	SPCs	57314
Ube2e3	1.90832e-06	-0.356069	0.258	0.292	0.0616101	SPCs	22193
Slc7a5	1.95482e-06	-0.524152	0.217	0.248	0.0631113	SPCs	20539
Prmt1	2.00464e-06	-0.507201	0.223	0.255	0.0647199	SPCs	15469
Pheta1	2.12864e-06	0.276932	0.151	0.125	0.068723	SPCs	231717
C2cd5	2.18408e-06	-0.394643	0.17	0.2	0.0705131	SPCs	74741
Hnrnpul2	2.30825e-06	-0.469224	0.274	0.307	0.0745218	SPCs	68693
Polr2m	2.35158e-06	-0.394856	0.247	0.28	0.0759208	SPCs	28015
Degs1	2.43025e-06	-0.517486	0.114	0.14	0.0784607	SPCs	13244
Tmed9	2.5094e-06	-0.398461	0.245	0.277	0.0810161	SPCs	67511
Mas1	2.5443e-06	0.275791	0.194	0.165	0.0821428	SPCs	17171
Rfxap	2.58887e-06	-0.347419	0.366	0.4	0.0835818	SPCs	170767
Fbxo9	2.60729e-06	-0.292295	0.346	0.379	0.0841763	SPCs	71538
1700101O22Rik	2.7409e-06	-0.640142	0.078	0.101	0.0884901	SPCs	73575
Fndc1	2.75628e-06	0.380434	0.156	0.13	0.0889864	SPCs	68655
Gm3029	2.87994e-06	0.308795	0.203	0.174	0.0929789	SPCs	100040897
Smarcd1	2.99107e-06	-0.294573	0.406	0.44	0.0965666	SPCs	83797
Zdhhc13	3.05158e-06	-0.3928	0.14	0.168	0.0985203	SPCs	243983
Paip1	3.05965e-06	-0.288951	0.298	0.332	0.0987807	SPCs	218693
Prdm6	3.20734e-06	0.424687	0.13	0.105	0.103549	SPCs	225518
Supt16	3.21144e-06	-0.321621	0.43	0.463	0.103681	SPCs	114741
Krit1	3.23733e-06	-0.320275	0.401	0.438	0.104517	SPCs	79264
Elp1	3.2426e-06	-0.503215	0.119	0.146	0.104687	SPCs	230233
Gm41168	3.285e-06	0.278158	0.336	0.305	0.106056	SPCs	105245772
1600025M17Rik	3.32099e-06	0.415153	0.101	0.079	0.107218	SPCs	72030
Cacna2d1	3.32756e-06	0.357624	0.132	0.107	0.10743	SPCs	12293
Klk1b9	3.37868e-06	-0.523024	0.092	0.116	0.109081	SPCs	13648
Nmt2	3.39337e-06	-0.457333	0.109	0.135	0.109555	SPCs	18108
Rmst	3.4906e-06	0.41114	0.145	0.119	0.112694	SPCs	110333
Trpm6	3.53826e-06	0.361941	0.176	0.148	0.114233	SPCs	225997
Map1b	3.6836e-06	-0.43315	0.146	0.174	0.118925	SPCs	17755
Mark2	4.03045e-06	-0.309336	0.384	0.416	0.130123	SPCs	13728
Polr2a	4.15013e-06	-0.326742	0.547	0.569	0.133987	SPCs	20020
4930441H08Rik	4.18903e-06	0.337262	0.152	0.125	0.135243	SPCs	78156
Dnajc19	4.20648e-06	-0.365396	0.298	0.33	0.135806	SPCs	67713
Smim20	4.22051e-06	-0.420008	0.249	0.282	0.136259	SPCs	66278
Zfp322a	4.29129e-06	-0.343212	0.176	0.206	0.138544	SPCs	218100
1700095J12Rik	4.37029e-06	0.337457	0.182	0.154	0.141095	SPCs	73563
Iqcf3	4.44779e-06	-0.287939	0.327	0.365	0.143597	SPCs	68265
Nfx1	4.44878e-06	-0.441111	0.078	0.101	0.143629	SPCs	74164
Txndc2	4.46276e-06	-0.348323	0.162	0.193	0.14408	SPCs	213272
Prelid1	4.60193e-06	-0.536129	0.172	0.201	0.148573	SPCs	66494
H2al2a	4.64673e-06	-0.326732	0.293	0.326	0.15002	SPCs	68231
Ska2	4.66673e-06	-0.425402	0.201	0.233	0.150665	SPCs	66140
Pnoc	4.67949e-06	0.335468	0.15	0.124	0.151077	SPCs	18155
Itpka	4.71132e-06	-0.362729	0.107	0.133	0.152105	SPCs	228550
Ppp1r12a	4.77569e-06	-0.295791	0.416	0.451	0.154183	SPCs	17931
1700094M24Rik	4.86449e-06	0.349785	0.218	0.189	0.15705	SPCs	74304
Nip7	4.87877e-06	-0.313995	0.325	0.362	0.157511	SPCs	66164
Tmem134	5.0176e-06	-0.334348	0.437	0.47	0.161993	SPCs	66990
Ube2g1	5.21352e-06	-0.484073	0.157	0.184	0.168319	SPCs	67128
Sptlc2	5.32115e-06	-0.321959	0.293	0.328	0.171793	SPCs	20773
Rpl39	5.36236e-06	-0.489747	0.107	0.131	0.173124	SPCs	67248
Uso1	5.4754e-06	-0.491451	0.11	0.135	0.176773	SPCs	56041
Gigyf1	5.60193e-06	-0.414925	0.105	0.13	0.180858	SPCs	57330
Dtna	5.68514e-06	0.451713	0.161	0.135	0.183545	SPCs	13527
Fbxo3	5.69738e-06	-0.318517	0.36	0.391	0.18394	SPCs	57443
Gm5458	6.13875e-06	0.29316	0.217	0.189	0.19819	SPCs	432825
Mrps24	6.2064e-06	-0.355558	0.207	0.238	0.200374	SPCs	64660
Gp5	6.27237e-06	0.360599	0.28	0.255	0.202504	SPCs	14729
Cst8	6.30146e-06	-0.3349	0.355	0.388	0.203443	SPCs	13012
Bmpr1a	6.76363e-06	-0.59186	0.095	0.118	0.218364	SPCs	12166
Zan	6.78003e-06	0.334184	0.275	0.248	0.218893	SPCs	22635
Syce2	6.82036e-06	-0.338663	0.633	0.666	0.220195	SPCs	71846
Tsnax	6.93883e-06	-0.308726	0.469	0.5	0.22402	SPCs	53424
Dus3l	7.27476e-06	-0.373272	0.265	0.297	0.234866	SPCs	224907
Kpna3	7.3666e-06	-0.560641	0.156	0.184	0.237831	SPCs	16648
Pex7	7.38654e-06	-0.397396	0.169	0.197	0.238474	SPCs	18634
Rnf157	7.51148e-06	-0.410591	0.123	0.149	0.242508	SPCs	217340
Ccne2	7.66748e-06	-0.408489	0.157	0.186	0.247545	SPCs	12448
Brip1os	7.73518e-06	-0.504998	0.11	0.135	0.24973	SPCs	74038
Nsd1	8.66435e-06	-0.445171	0.222	0.254	0.279729	SPCs	18193
D130009I18Rik	8.88244e-06	-0.945548	0.083	0.104	0.28677	SPCs	320249
Rev1	9.03435e-06	-0.350147	0.252	0.284	0.291674	SPCs	56210
Utp20	9.08662e-06	-0.410507	0.178	0.207	0.293361	SPCs	70683
4930535L15Rik	9.31601e-06	0.307139	0.189	0.162	0.300767	SPCs	78027
Ppp5c	9.32554e-06	-0.298215	0.39	0.426	0.301075	SPCs	19060
Fam13c	9.33041e-06	-0.304559	0.133	0.161	0.301232	SPCs	71721
Dnah3	9.58997e-06	0.263754	0.302	0.272	0.309612	SPCs	381917
Pigs	9.92361e-06	-0.326203	0.371	0.404	0.320384	SPCs	276846
Majin	1.08857e-05	-0.420453	0.3	0.333	0.351444	SPCs	622554
Cldn34b2	1.09081e-05	0.275018	0.154	0.128	0.352168	SPCs	73347
Fbxw2	1.09085e-05	-0.462896	0.129	0.154	0.352182	SPCs	30050
Wdr43	1.10145e-05	-0.485124	0.117	0.142	0.355602	SPCs	72515
Pcgf5	1.1171e-05	-0.355164	0.512	0.541	0.360656	SPCs	76073
Lsm14b	1.11777e-05	-0.326245	0.29	0.323	0.360873	SPCs	241846
Ly9	1.13814e-05	0.324761	0.199	0.173	0.367448	SPCs	17085
Gm32950	1.24064e-05	0.294992	0.293	0.264	0.400541	SPCs	102635671
Ube2e1	1.24817e-05	-0.332668	0.386	0.419	0.402972	SPCs	22194
Snd1	1.27117e-05	-0.682213	0.124	0.148	0.410398	SPCs	56463
Slc31a1	1.32548e-05	-0.34325	0.302	0.334	0.42793	SPCs	20529
Prkcsh	1.34232e-05	-0.291615	0.473	0.507	0.433367	SPCs	19089
Gm2974	1.4049e-05	0.509406	0.106	0.085	0.453573	SPCs	101055754
Hoxa7	1.40969e-05	0.3302	0.119	0.096	0.45512	SPCs	15404
Ext2	1.42119e-05	-0.507933	0.13	0.154	0.458831	SPCs	14043
Gm20557	1.4676e-05	0.541218	0.106	0.085	0.473814	SPCs	329633
Zwilch	1.57203e-05	-0.263133	0.431	0.462	0.50753	SPCs	68014
Sec23a	1.60539e-05	-0.401086	0.218	0.243	0.518302	SPCs	20334
Pdia4	1.6379e-05	-0.466856	0.204	0.233	0.528797	SPCs	12304
Zfp771	1.66273e-05	-0.381791	0.368	0.401	0.536811	SPCs	244216
Med4	1.68297e-05	-0.26886	0.63	0.649	0.543346	SPCs	67381
Ssxb2	1.7176e-05	0.340295	0.2	0.174	0.554526	SPCs	387132
Numa1	1.75759e-05	-0.400129	0.251	0.283	0.567438	SPCs	101706
Pgd	1.77219e-05	-0.388977	0.126	0.151	0.572152	SPCs	110208
Micu2	1.78291e-05	-0.403967	0.178	0.206	0.575613	SPCs	68514
4930554G24Rik	1.83167e-05	0.268221	0.243	0.215	0.591354	SPCs	75280
Marf1	1.83747e-05	-0.346399	0.229	0.258	0.593228	SPCs	223989
Pla2g7	1.85566e-05	0.280085	0.221	0.193	0.599099	SPCs	27226
Mrpl27	1.92047e-05	-0.411178	0.253	0.28	0.620023	SPCs	94064
Plcg1	1.97047e-05	-0.413446	0.146	0.174	0.636167	SPCs	18803
Ggact	1.99787e-05	-0.570963	0.1	0.122	0.645014	SPCs	223267
Myh15	2.04123e-05	0.275773	0.134	0.111	0.65901	SPCs	667772
Vti1a	2.09048e-05	-0.375229	0.293	0.321	0.674911	SPCs	53611
Stx16	2.12414e-05	-0.427933	0.326	0.356	0.685779	SPCs	228960
0610010K14Rik	2.15108e-05	-0.416194	0.224	0.254	0.694475	SPCs	104457
Cyld	2.15939e-05	-0.375191	0.119	0.143	0.69716	SPCs	74256
Fgd2	2.16617e-05	0.286437	0.288	0.262	0.699347	SPCs	26382
Tomm5	2.21735e-05	-0.381178	0.114	0.138	0.715871	SPCs	68512
4930525G20Rik	2.23336e-05	0.269707	0.207	0.182	0.721041	SPCs	320163
Sash1	2.23658e-05	0.294545	0.181	0.157	0.722079	SPCs	70097
H2-D1	2.29273e-05	-0.466031	0.095	0.117	0.740209	SPCs	14964
Nckap1	2.36819e-05	-0.298967	0.418	0.452	0.764569	SPCs	50884
Ptgds	2.38671e-05	-0.631906	0.112	0.135	0.77055	SPCs	19215
Plaa	2.46533e-05	-0.473778	0.186	0.211	0.795931	SPCs	18786
Abt1	2.4986e-05	-0.315465	0.252	0.286	0.806671	SPCs	30946
Gjc1	2.5304e-05	-0.306466	0.359	0.394	0.816939	SPCs	14615
4933412O06Rik	2.64847e-05	0.308858	0.123	0.1	0.855058	SPCs	71071
Zfp113	2.7294e-05	-0.525963	0.115	0.139	0.881186	SPCs	56314
Piwil2	2.85553e-05	-0.302816	0.547	0.57	0.921908	SPCs	57746
Fra10ac1	2.87052e-05	-0.443071	0.234	0.262	0.926748	SPCs	70567
Camta1	2.91509e-05	-0.28244	0.621	0.644	0.941137	SPCs	100072
Oxsr1	2.96987e-05	-0.439346	0.084	0.105	0.958822	SPCs	108737
4930518J21Rik	3.03801e-05	0.270501	0.146	0.123	0.98082	SPCs	75123
Rpa3	3.08696e-05	-0.455947	0.106	0.128	0.996625	SPCs	68240
Mms22l	3.08696e-05	-0.528894	0.112	0.134	0.996626	SPCs	212377
Micu1	3.09246e-05	-0.363435	0.146	0.172	0.998401	SPCs	216001
Cnot8	3.12495e-05	-0.376067	0.192	0.221	1	SPCs	69125
Snhg7os	3.13625e-05	0.412984	0.158	0.134	1	SPCs	329369
Pcx	3.15977e-05	-0.546072	0.094	0.116	1	SPCs	18563
Larp4	3.30743e-05	-0.359893	0.375	0.404	1	SPCs	207214
Mpzl1	3.30862e-05	-0.367483	0.116	0.139	1	SPCs	68481
Bmt2	3.33123e-05	-0.625933	0.085	0.105	1	SPCs	101148
Ssu72	3.36808e-05	-0.318878	0.411	0.438	1	SPCs	68991
Chd3	3.39453e-05	-0.374315	0.448	0.479	1	SPCs	216848
Rnf130	3.47306e-05	-0.446894	0.133	0.158	1	SPCs	59044
Fhitos	3.57616e-05	0.349542	0.18	0.156	1	SPCs	547334
D5Ertd579e	3.62806e-05	-0.403387	0.269	0.298	1	SPCs	320661
Cinp	3.68486e-05	-0.462547	0.25	0.279	1	SPCs	67236
Cttn	3.71339e-05	-0.441309	0.127	0.15	1	SPCs	13043
Ssr4	3.75851e-05	-0.413265	0.116	0.139	1	SPCs	20832
Gm14216	3.88887e-05	0.328859	0.212	0.187	1	SPCs	102635751
Casc3	3.92662e-05	-0.288074	0.344	0.375	1	SPCs	192160
Nrbp1	4.04169e-05	-0.394106	0.39	0.421	1	SPCs	192292
B230208B08Rik	4.11191e-05	0.436349	0.122	0.101	1	SPCs	102634132
Rnf169	4.12585e-05	-0.561259	0.084	0.104	1	SPCs	108937
Heatr5b	4.26179e-05	-0.439123	0.142	0.167	1	SPCs	320473
Gnasas1	4.27007e-05	-0.374468	0.225	0.254	1	SPCs	56802
Zfp617	4.30299e-05	-0.490965	0.111	0.135	1	SPCs	170938
Cwc27	4.33348e-05	-0.438968	0.308	0.337	1	SPCs	67285
Myo5a	4.36283e-05	-0.655504	0.101	0.122	1	SPCs	17918
Cfap47	4.39195e-05	0.290494	0.26	0.234	1	SPCs	636104
Luzp1	4.58845e-05	-0.435711	0.316	0.346	1	SPCs	269593
Gm20268	4.61987e-05	0.335099	0.22	0.194	1	SPCs	100504525
Gxylt1	4.67806e-05	-0.429768	0.133	0.156	1	SPCs	223827
4933417D19Rik	4.70381e-05	0.330535	0.184	0.159	1	SPCs	71186
Carhsp1	5.25823e-05	-0.273052	0.398	0.426	1	SPCs	52502
Ndufa4	5.35863e-05	-0.310724	0.234	0.26	1	SPCs	17992
Pum3	5.61881e-05	-0.385587	0.205	0.232	1	SPCs	52874
Asb3	5.74831e-05	-0.263225	0.437	0.461	1	SPCs	65257
Eml5	5.86081e-05	-0.639975	0.129	0.153	1	SPCs	319670
Polr2j	5.91033e-05	-0.276925	0.472	0.501	1	SPCs	20022
Polr3b	6.03385e-05	-0.527588	0.118	0.14	1	SPCs	70428
Casp8ap2	6.09655e-05	-0.464612	0.168	0.194	1	SPCs	26885
2010320M18Rik	6.11972e-05	-0.292109	0.162	0.189	1	SPCs	72093
Cbfa2t2	6.42853e-05	-0.389788	0.302	0.329	1	SPCs	12396
Sirt7	6.47309e-05	-0.581484	0.108	0.129	1	SPCs	209011
Mat2a	6.51742e-05	-0.30824	0.504	0.533	1	SPCs	232087
Smarcc1	6.5346e-05	-0.403646	0.339	0.369	1	SPCs	20588
Cers5	6.62494e-05	-0.381249	0.087	0.107	1	SPCs	71949
Gm47189	6.62701e-05	0.278009	0.14	0.118	1	SPCs	118027458
Adad2	6.65563e-05	-0.370357	0.265	0.294	1	SPCs	75773
Esd	6.70799e-05	-0.461131	0.103	0.124	1	SPCs	13885
Nup107	6.74105e-05	-0.349955	0.358	0.385	1	SPCs	103468
Chchd3	6.80569e-05	-0.275609	0.579	0.607	1	SPCs	66075
Caprin2	7.0067e-05	-0.429399	0.118	0.141	1	SPCs	232560
Dhx9	7.15468e-05	-0.280776	0.419	0.445	1	SPCs	13211
Snx2	7.18113e-05	-0.338228	0.315	0.348	1	SPCs	67804
Mrpl58	7.24665e-05	-0.319071	0.2	0.226	1	SPCs	68572
Gm3424	7.41721e-05	0.340608	0.148	0.127	1	SPCs	100041598
Tgfbr1	7.4378e-05	-0.492023	0.146	0.169	1	SPCs	21812
Ogfr	7.5962e-05	-0.348728	0.273	0.301	1	SPCs	72075
Tbc1d2	7.75289e-05	0.32579	0.206	0.181	1	SPCs	381605
Gm6356	8.10779e-05	0.35255	0.11	0.09	1	SPCs	622781
Jarid2	8.14367e-05	-0.429732	0.32	0.349	1	SPCs	16468
Gnptg	8.18604e-05	-0.273657	0.306	0.337	1	SPCs	214505
Mrps7	8.33922e-05	-0.334003	0.262	0.289	1	SPCs	50529
Ngdn	8.38259e-05	-0.275929	0.403	0.432	1	SPCs	68966
Dpm3	8.41725e-05	-0.441297	0.152	0.176	1	SPCs	68563
Ccdc107	8.59564e-05	-0.541815	0.13	0.153	1	SPCs	622404
Polr2d	8.68161e-05	-0.364306	0.302	0.33	1	SPCs	69241
Cyp2r1	8.77292e-05	-0.467894	0.12	0.142	1	SPCs	244209
Cst13	9.01319e-05	-0.560227	0.097	0.117	1	SPCs	69294
Tmco1	9.12669e-05	-0.496808	0.224	0.249	1	SPCs	68944
4933404K08Rik	9.16123e-05	0.265	0.263	0.238	1	SPCs	74061
Snx4	9.24896e-05	-0.326662	0.402	0.431	1	SPCs	69150
Mcm5	9.2667e-05	-0.424316	0.13	0.152	1	SPCs	17218
Rbis	9.46615e-05	-0.498744	0.162	0.185	1	SPCs	69126
Capn7	9.53018e-05	-0.448531	0.104	0.125	1	SPCs	12339
Ube2e2	9.60169e-05	-0.592563	0.131	0.152	1	SPCs	218793
Mknk2	9.75087e-05	-0.319438	0.34	0.368	1	SPCs	17347
4930432L08Rik	9.81932e-05	0.321635	0.267	0.244	1	SPCs	74621
Slc25a17	9.84278e-05	-0.366876	0.243	0.27	1	SPCs	20524
Ppp2r3a	9.96987e-05	-0.604368	0.108	0.129	1	SPCs	235542
Phlpp2	0.000100382	-0.49572	0.094	0.114	1	SPCs	244650
Pdss2	0.000101704	-0.342612	0.192	0.219	1	SPCs	71365
Wtap	0.000104445	-0.330174	0.132	0.156	1	SPCs	60532
Nup85	0.000105444	-0.343949	0.309	0.336	1	SPCs	445007
Wdr75	0.000105943	-0.50922	0.178	0.202	1	SPCs	73674
Polr3a	0.000107858	-0.499696	0.1	0.121	1	SPCs	218832
Gm45521	0.000108579	0.273439	0.195	0.171	1	SPCs	108168208
Faim	0.000109946	-0.382312	0.183	0.208	1	SPCs	23873
Apc	0.000110899	-0.518815	0.135	0.157	1	SPCs	11789
Zfp612	0.000111009	-0.441464	0.176	0.2	1	SPCs	234725
Gm5114	0.000111425	0.269882	0.261	0.236	1	SPCs	330513
Fcho2	0.000113365	-0.364142	0.132	0.155	1	SPCs	218503
B530045E10Rik	0.000113467	0.429879	0.11	0.09	1	SPCs	320966
Kctd3	0.000117564	-0.384011	0.134	0.157	1	SPCs	226823
Vps54	0.000118528	-0.447102	0.101	0.122	1	SPCs	245944
Gm36525	0.000120067	0.274775	0.104	0.085	1	SPCs	102640472
Zcchc3	0.000121976	-0.470022	0.084	0.103	1	SPCs	67917
Cs	0.000124611	-0.310919	0.343	0.372	1	SPCs	12974
Rpia	0.00012475	-0.328854	0.097	0.117	1	SPCs	19895
Ctbp1	0.00012559	-0.412957	0.138	0.161	1	SPCs	13016
Nucb1	0.00013689	-0.401771	0.322	0.35	1	SPCs	18220
Tmem106c	0.000137832	-0.302263	0.302	0.328	1	SPCs	380967
Trim44	0.000139443	-0.328558	0.424	0.455	1	SPCs	80985
Ncbp3	0.000142979	-0.488825	0.142	0.164	1	SPCs	66874
Ckap5	0.000143651	-0.308377	0.409	0.431	1	SPCs	75786
Filip1l	0.000147078	-0.45527	0.495	0.519	1	SPCs	78749
Ddx43	0.000147919	-0.308029	0.318	0.345	1	SPCs	100048658
Cnot6l	0.000150292	-0.569851	0.121	0.142	1	SPCs	231464
Rab18	0.000152167	-0.354042	0.331	0.357	1	SPCs	19330
Polr2b	0.000153493	-0.355488	0.275	0.301	1	SPCs	231329
Slc39a7	0.000156284	-0.664086	0.096	0.115	1	SPCs	14977
Gsap	0.000158334	0.326491	0.132	0.112	1	SPCs	212167
Mif	0.000164911	-0.475537	0.137	0.159	1	SPCs	17319
Prdx2	0.000165401	-0.311159	0.229	0.258	1	SPCs	21672
Ezh1	0.000165887	-0.422653	0.129	0.152	1	SPCs	14055
Pcdh15	0.000166481	0.386528	0.183	0.162	1	SPCs	11994
Gchfr	0.000172879	0.353877	0.19	0.168	1	SPCs	320415
Ralgapb	0.000175308	-0.437615	0.241	0.268	1	SPCs	228850
Zmym5	0.000175582	-0.413775	0.272	0.298	1	SPCs	219105
Nt5dc2	0.000176024	-0.360057	0.149	0.174	1	SPCs	70021
Cdk9	0.000176087	-0.285526	0.214	0.239	1	SPCs	107951
Baz1b	0.000176393	-0.406762	0.196	0.22	1	SPCs	22385
Parp12	0.00017758	-0.368877	0.128	0.149	1	SPCs	243771
Akap6	0.000181203	0.341061	0.152	0.131	1	SPCs	238161
Nop56	0.000181207	-0.358875	0.099	0.119	1	SPCs	67134
Cntn6	0.000182309	0.276201	0.204	0.181	1	SPCs	53870
Apbb3	0.000182684	-0.372622	0.096	0.116	1	SPCs	225372
Ddx23	0.000184251	-0.284776	0.276	0.306	1	SPCs	74351
Emc1	0.000185283	-0.376588	0.174	0.199	1	SPCs	230866
U2af2	0.000186278	-0.305884	0.27	0.295	1	SPCs	22185
Nol7	0.000186644	-0.335407	0.217	0.242	1	SPCs	70078
Uap1	0.000187045	-0.302495	0.209	0.234	1	SPCs	107652
Stat3	0.000188224	-0.453024	0.097	0.116	1	SPCs	20848
Gna12	0.000192824	-0.38403	0.223	0.25	1	SPCs	14673
Rabep1	0.000195525	-0.31737	0.368	0.396	1	SPCs	54189
Usf2	0.000197557	-0.340404	0.168	0.192	1	SPCs	22282
Sun5	0.000201305	0.36521	0.141	0.12	1	SPCs	76407
Auts2	0.000207397	-0.829527	0.095	0.114	1	SPCs	319974
Susd6	0.00020831	-0.709537	0.083	0.1	1	SPCs	217684
Ddx39b	0.000210622	-0.365351	0.527	0.551	1	SPCs	53817
Oat	0.000215456	-0.46131	0.12	0.14	1	SPCs	18242
Cuta	0.000221851	-0.330497	0.308	0.334	1	SPCs	67675
Gm32817	0.000222871	0.420082	0.115	0.096	1	SPCs	102635495
4930401C15Rik	0.000223473	0.334047	0.153	0.133	1	SPCs	73803
Pop5	0.000225044	-0.27084	0.229	0.255	1	SPCs	117109
Vps41	0.000226854	-0.392771	0.162	0.186	1	SPCs	218035
Thrap3	0.000227342	-0.28777	0.557	0.571	1	SPCs	230753
Trappc3	0.000228487	-0.336221	0.296	0.324	1	SPCs	27096
Kat2b	0.000231523	0.320452	0.18	0.159	1	SPCs	18519
Zc3h6	0.000236619	-0.313216	0.413	0.438	1	SPCs	78751
1700034E13Rik	0.000243207	-0.294004	0.25	0.277	1	SPCs	78414
Gm35025	0.000243393	0.384095	0.1	0.082	1	SPCs	102638470
Cdkn2a	0.00024349	-0.266537	0.105	0.126	1	SPCs	12578
Gm29371	0.000244665	0.37277	0.128	0.109	1	SPCs	102635830
Vps51	0.000247454	-0.303696	0.273	0.301	1	SPCs	68505
Gm6401	0.000249663	0.369028	0.159	0.139	1	SPCs	115486427
B230219D22Rik	0.000260362	-0.432557	0.236	0.26	1	SPCs	78521
Fbxo6	0.00026118	-0.294177	0.167	0.191	1	SPCs	50762
Gm6408	0.000262523	0.269762	0.219	0.197	1	SPCs	623198
Adig	0.000262627	-0.728255	0.096	0.114	1	SPCs	246747
Nudc	0.000263637	-0.285246	0.721	0.729	1	SPCs	18221
Nucks1	0.000271958	-0.298227	0.396	0.426	1	SPCs	98415
Ankrd44	0.000274059	0.355903	0.188	0.166	1	SPCs	329154
Gm6370	0.00027429	0.268096	0.145	0.125	1	SPCs	622924
Stxbp1	0.000275245	-0.386838	0.134	0.156	1	SPCs	20910
Vkorc1	0.000275926	-0.46365	0.113	0.133	1	SPCs	27973
Zbtb20	0.000277939	-0.344311	0.414	0.439	1	SPCs	56490
Myo1e	0.000279158	0.410906	0.103	0.086	1	SPCs	71602
Cox14	0.00027933	-0.2877	0.383	0.41	1	SPCs	66379
Coro2a	0.000290823	0.278575	0.209	0.187	1	SPCs	107684
Tex35	0.000300389	-0.402281	0.214	0.238	1	SPCs	73435
Nacc1	0.000304044	-0.514704	0.09	0.109	1	SPCs	66830
Zfp157	0.000309622	-0.278198	0.099	0.119	1	SPCs	72154
Mcm6	0.000310976	-0.358146	0.167	0.191	1	SPCs	17219
Ryr3	0.000311734	0.271054	0.172	0.152	1	SPCs	20192
Atf6b	0.000312397	-0.302522	0.229	0.255	1	SPCs	12915
Mpped2	0.000312499	0.268778	0.136	0.116	1	SPCs	77015
Alg5	0.000314496	-0.380042	0.135	0.157	1	SPCs	66248
Evl	0.000314987	-0.510794	0.144	0.166	1	SPCs	14026
Tonsl	0.000315019	-0.652073	0.084	0.101	1	SPCs	72749
Scai	0.000321361	-0.351374	0.26	0.289	1	SPCs	320271
Evi5	0.000325112	-0.421706	0.181	0.204	1	SPCs	14020
Zfp296	0.000329559	0.291998	0.23	0.208	1	SPCs	63872
Hmgb4	0.000334033	-0.263966	0.572	0.592	1	SPCs	69317
Mettl1	0.000337783	-0.351896	0.212	0.235	1	SPCs	17299
Nup54	0.000342208	-0.315844	0.21	0.236	1	SPCs	269113
Ssr1	0.000344996	-0.289732	0.583	0.606	1	SPCs	107513
Samd4	0.000353481	-0.326808	0.263	0.288	1	SPCs	74480
Siah1a	0.000354325	-0.290221	0.384	0.406	1	SPCs	20437
Usp5	0.000362515	-0.327366	0.333	0.359	1	SPCs	22225
Hira	0.000367423	-0.336991	0.128	0.15	1	SPCs	15260
Rad51	0.000367533	-0.406163	0.178	0.201	1	SPCs	19361
Sirt1	0.000371314	-0.323178	0.316	0.344	1	SPCs	93759
Tdrkh	0.000378583	-0.292449	0.461	0.485	1	SPCs	72634
Mtg2	0.000389582	-0.404211	0.112	0.131	1	SPCs	52856
Wwp2	0.000402682	-0.337835	0.229	0.254	1	SPCs	66894
Sestd1	0.000403977	-0.267635	0.208	0.233	1	SPCs	228071
Lsm5	0.000406052	-0.31134	0.264	0.287	1	SPCs	66373
Ublcp1	0.000409311	-0.352202	0.259	0.281	1	SPCs	79560
Hipk2	0.00041847	-0.411504	0.128	0.148	1	SPCs	15258
Prdx4	0.000419496	-0.43215	0.294	0.315	1	SPCs	53381
H1f0	0.0004218	-0.360525	0.121	0.14	1	SPCs	14958
Ssbp1	0.000425334	-0.408993	0.198	0.221	1	SPCs	381760
Gm28403	0.000426649	0.285556	0.131	0.112	1	SPCs	105246674
Kmt2b	0.000437287	-0.327218	0.345	0.37	1	SPCs	75410
Ube2dnl2	0.000441667	0.355804	0.113	0.095	1	SPCs	75097
Scaf8	0.000445533	-0.445773	0.162	0.183	1	SPCs	106583
Clock	0.00045112	-0.405228	0.162	0.184	1	SPCs	12753
Sf3b3	0.000457015	-0.283266	0.414	0.441	1	SPCs	101943
Raly	0.000458471	-0.27545	0.383	0.408	1	SPCs	19383
Nln	0.000468273	-0.389998	0.169	0.191	1	SPCs	75805
Aaas	0.000474399	-0.287421	0.293	0.319	1	SPCs	223921
Rpa2	0.000475367	-0.403249	0.266	0.29	1	SPCs	19891
Hbp1	0.000490203	-0.375741	0.115	0.134	1	SPCs	73389
Grk2	0.000502589	-0.416453	0.083	0.1	1	SPCs	110355
Rnf8	0.000507265	-0.273817	0.386	0.414	1	SPCs	58230
Dcakd	0.000519158	-0.273555	0.229	0.254	1	SPCs	68087
Mlf2	0.000520285	-0.431703	0.424	0.445	1	SPCs	30853
Parg	0.000532606	-0.372133	0.251	0.276	1	SPCs	26430
Spcs3	0.000532892	-0.416999	0.225	0.247	1	SPCs	76687
Ltbr	0.000553772	-0.291777	0.117	0.136	1	SPCs	17000
Ints8	0.000554728	-0.435027	0.233	0.258	1	SPCs	72656
Pnpt1	0.000562756	-0.300917	0.237	0.262	1	SPCs	71701
Cdyl2	0.000567509	0.32207	0.144	0.125	1	SPCs	75796
Tmem11	0.000577131	-0.421411	0.156	0.177	1	SPCs	216821
Cks1b	0.000579545	-0.442693	0.111	0.129	1	SPCs	54124
Haus6	0.000582373	-0.317293	0.228	0.252	1	SPCs	230376
Nkiras1	0.000586051	-0.325821	0.202	0.225	1	SPCs	69721
Bod1l	0.000590422	-0.288895	0.43	0.452	1	SPCs	665775
Gm15522	0.000593225	0.273249	0.109	0.092	1	SPCs	108169039
Vps53	0.000601254	-0.395171	0.167	0.189	1	SPCs	68299
Stard3nl	0.000616403	-0.477218	0.107	0.125	1	SPCs	76205
4930449I24Rik	0.000618718	0.395835	0.125	0.108	1	SPCs	67410
Gm7324	0.000619683	-0.293832	0.127	0.147	1	SPCs	652988
Mrps2	0.000621596	-0.52091	0.107	0.126	1	SPCs	118451
Bhmt2	0.000625053	0.513685	0.132	0.114	1	SPCs	64918
4930423D24Rik	0.000628416	0.325378	0.112	0.095	1	SPCs	73892
1300002E11Rik	0.000633333	-0.272957	0.235	0.261	1	SPCs	100043489
Ap1g1	0.000636681	-0.320564	0.304	0.33	1	SPCs	11765
Gm30676	0.00063784	0.273123	0.189	0.169	1	SPCs	102632655
Zmynd11	0.00063806	-0.646041	0.129	0.148	1	SPCs	66505
Radil	0.000651539	-0.301283	0.369	0.394	1	SPCs	231858
Pmf1	0.000657107	-0.334208	0.27	0.294	1	SPCs	67037
Rab24	0.000661102	-0.291814	0.238	0.262	1	SPCs	19336
Nfyc	0.000663721	-0.357576	0.322	0.344	1	SPCs	18046
Kin	0.000679595	-0.456768	0.088	0.106	1	SPCs	16588
Dctpp1	0.000682256	-0.326821	0.379	0.403	1	SPCs	66422
Sdhaf3	0.000697941	-0.346683	0.131	0.151	1	SPCs	71238
Spty2d1	0.000699762	-0.355563	0.211	0.235	1	SPCs	101685
Rfx7	0.000727912	-0.497727	0.19	0.211	1	SPCs	319758
R3hdm2	0.000734729	-0.290251	0.243	0.267	1	SPCs	71750
Sema4a	0.000737251	0.273389	0.164	0.145	1	SPCs	20351
Dvl2	0.000749202	-0.320725	0.166	0.187	1	SPCs	13543
Gml2	0.000764829	-0.755496	0.28	0.301	1	SPCs	15202
Foxn3	0.000768892	-0.303472	0.094	0.112	1	SPCs	71375
Wdr36	0.000780587	-0.367323	0.178	0.2	1	SPCs	225348
Fh1	0.000785099	-0.374215	0.093	0.11	1	SPCs	14194
Dcp2	0.000787342	-0.378436	0.09	0.107	1	SPCs	70640
1700031L13Rik	0.000789761	-0.344307	0.181	0.204	1	SPCs	67327
Brd4	0.000796814	-0.269972	0.238	0.26	1	SPCs	57261
Clca3a1	0.000797804	0.354871	0.115	0.098	1	SPCs	12722
Il13	0.000803213	0.327491	0.124	0.107	1	SPCs	16163
2310005E17Rik	0.000806922	0.310905	0.11	0.093	1	SPCs	70090
Tubal3	0.000807355	0.344223	0.156	0.138	1	SPCs	238463
Mrtfb	0.000809559	-0.563984	0.136	0.155	1	SPCs	239719
Abraxas1	0.000812655	-0.506252	0.097	0.114	1	SPCs	70681
Clta	0.000822331	-0.396645	0.214	0.236	1	SPCs	12757
Prkar2b	0.000822976	-0.334857	0.15	0.171	1	SPCs	19088
Esco2	0.000837751	-0.456721	0.086	0.102	1	SPCs	71988
Commd10	0.000838522	-0.348058	0.18	0.202	1	SPCs	69456
Abhd17c	0.000839014	-0.30697	0.183	0.206	1	SPCs	70178
Stk3	0.000844827	-0.401042	0.17	0.192	1	SPCs	56274
Ttc14	0.000858234	-0.368409	0.2	0.221	1	SPCs	67120
Tomm40	0.000866472	-0.306567	0.264	0.29	1	SPCs	53333
Ccdc9	0.000872466	-0.296393	0.237	0.262	1	SPCs	243846
Anapc1	0.000886886	-0.353123	0.176	0.197	1	SPCs	17222
4932443L11Rik	0.000895147	-0.308213	0.145	0.166	1	SPCs	78899
Tgfbr3	0.000924036	0.320158	0.134	0.117	1	SPCs	21814
Axin1	0.000961042	-0.282845	0.292	0.316	1	SPCs	12005
Acer3	0.000982408	-0.45001	0.231	0.252	1	SPCs	66190
Dguok	0.000985973	-0.471391	0.111	0.129	1	SPCs	27369
Stoml2	0.00099006	-0.372425	0.128	0.146	1	SPCs	66592
Ccdc61	0.00101124	-0.349097	0.172	0.193	1	SPCs	232933
Gaa	0.00101244	-0.489996	0.1	0.118	1	SPCs	14387
Ddhd2	0.00102576	-0.408868	0.1	0.117	1	SPCs	72108
A830012C17Rik	0.0010259	0.313023	0.11	0.094	1	SPCs	319308
Nsl1	0.00103191	-0.398621	0.122	0.141	1	SPCs	381318
Pdrg1	0.00103956	-0.270711	0.192	0.213	1	SPCs	68559
Prpf19	0.00105221	-0.324118	0.268	0.29	1	SPCs	28000
Srfbp1	0.00105948	-0.560894	0.096	0.113	1	SPCs	67222
U2af1	0.00110743	-0.294972	0.549	0.562	1	SPCs	108121
Pcare	0.00112362	-0.276083	0.121	0.14	1	SPCs	225004
Ilkap	0.00112482	-0.437539	0.107	0.124	1	SPCs	67444
Scd3	0.00112598	0.318352	0.114	0.097	1	SPCs	30049
Hspa14	0.00113173	-0.539895	0.119	0.138	1	SPCs	50497
5730455P16Rik	0.00113336	-0.586814	0.098	0.115	1	SPCs	70591
Rrs1	0.00113828	-0.325248	0.221	0.242	1	SPCs	59014
Ntan1	0.00116932	-0.28229	0.291	0.317	1	SPCs	18203
Arid5b	0.00117451	0.300697	0.109	0.092	1	SPCs	71371
Git2	0.00118599	-0.387919	0.173	0.194	1	SPCs	26431
Tm2d3	0.00119236	-0.29625	0.179	0.199	1	SPCs	68634
Brms1l	0.00120742	-0.381397	0.085	0.1	1	SPCs	52592
Hspa1l	0.00120951	-0.322281	0.315	0.342	1	SPCs	15482
Cldn34b3	0.00122506	0.29219	0.136	0.118	1	SPCs	238829
Slc35f5	0.00125447	-0.289198	0.197	0.22	1	SPCs	74150
Rpl10	0.0012592	-0.428405	0.114	0.132	1	SPCs	110954
Ggh	0.00126453	-0.621906	0.131	0.148	1	SPCs	14590
Tppp2	0.00130716	-0.302011	0.209	0.232	1	SPCs	219038
Ttc5	0.0013194	-0.29264	0.15	0.17	1	SPCs	219022
Trip13	0.00135447	-0.373003	0.124	0.142	1	SPCs	69716
Kmt2d	0.00137109	-0.263123	0.155	0.176	1	SPCs	381022
4930555B11Rik	0.00139871	0.315536	0.196	0.177	1	SPCs	75279
Tprkb	0.00141712	-0.388701	0.089	0.105	1	SPCs	69786
Adk	0.00143562	-0.350583	0.191	0.211	1	SPCs	11534
Slc30a5	0.00143626	-0.271496	0.286	0.311	1	SPCs	69048
Tent2	0.00144614	-0.53736	0.091	0.106	1	SPCs	100715
Neb	0.00146776	-0.322736	0.111	0.13	1	SPCs	17996
Clk2	0.00149155	-0.275546	0.252	0.275	1	SPCs	12748
[truncated: 3,556 more rows]
