# Supplementary material for: Single-cell analysis of testicular bacterial microbiome changes during aging and effect on reproductive capacity in mice
Source: iScience. 2025 Nov 22;28(12):114174. doi: 10.1016/j.isci.2025.114174 (PMC12719757; doi:10.1016/j.isci.2025.114174)
Supplement: Table S2. Differentially expressed genes between bacteria-positive cells and bacteria-negative cells [file mmc3.xlsx]

## Sheet: DEGs_(BP vs. BN)
gene	p_val	avg_log2FC	pct.1_BN	pct.2_BP	p_val_adj	cluster	ENTREZID
Camk1d	1.80806e-288	1.02006	0.668	0.496	5.83733e-284	ESs	227541
Cmss1	2.12901e-286	0.928014	0.994	0.983	6.87352e-282	ESs	66497
Il31ra	1.64691e-278	1.16197	0.646	0.476	5.31706e-274	ESs	218624
Cdk8	1.03813e-240	0.775108	0.993	0.979	3.35161e-236	ESs	264064
Gm19951	8.41406e-214	0.948531	0.675	0.536	2.71648e-209	ESs	105245440
Lars2	4.80126e-183	0.859093	0.76	0.646	1.55009e-178	ESs	102436
Gphn	1.2692e-152	0.908934	0.492	0.361	4.0976e-148	ESs	268566
AY036118	2.3316e-146	0.932995	0.745	0.643	7.52757e-142	ESs	101056014
Akap12	4.05018e-108	0.345213	0.988	0.978	1.3076e-103	ESs	83397
Filip1l	1.14267e-81	0.85145	0.331	0.241	3.68911e-77	ESs	78749
Tax1bp1	1.54222e-74	0.270465	0.921	0.881	4.97906e-70	ESs	52440
Hk1	1.61453e-74	0.284914	0.966	0.946	5.21252e-70	ESs	15275
Fhl4	2.76785e-67	0.279984	0.981	0.969	8.93601e-63	ESs	14202
Zc3h7a	7.86457e-59	0.797618	0.251	0.181	2.53908e-54	ESs	106205
Cd44	3.33505e-45	0.887375	0.152	0.101	1.07672e-40	ESs	12505
Gm15564	1.53706e-41	0.714066	0.173	0.121	4.96239e-37	ESs	102639045
Jarid2	2.95038e-35	0.72415	0.126	0.085	9.5253e-31	ESs	16468
Cdkl2	1.81062e-33	0.26377	0.626	0.569	5.8456e-29	ESs	53886
Ulk2	3.68204e-33	0.303457	0.596	0.541	1.18875e-28	ESs	29869
Cul3	3.09279e-32	0.269132	0.661	0.612	9.98507e-28	ESs	26554
Catsperg1	6.8723e-32	0.410704	0.251	0.199	2.21872e-27	ESs	320225
Nsun4	7.44367e-32	0.313645	0.473	0.414	2.40319e-27	ESs	72181
Ttbk1	1.43679e-31	0.398098	0.379	0.322	4.63868e-27	ESs	106763
Fam234b	3.36873e-28	0.713129	0.15	0.11	1.08759e-23	ESs	74525
Ube3b	3.83115e-22	0.363641	0.365	0.319	1.23689e-17	ESs	117146
Epn1	5.80762e-21	0.30875	0.451	0.403	1.87499e-16	ESs	13854
Ttbk2	6.07823e-19	0.307295	0.435	0.391	1.96236e-14	ESs	140810
Abi3	7.60718e-19	0.531897	0.117	0.088	2.45598e-14	ESs	66610
Tmcc1	1.4033e-18	0.42534	0.207	0.17	4.53056e-14	ESs	330401
Setx	4.54713e-17	0.26369	0.213	0.176	1.46804e-12	ESs	269254
Zbtb11os1	1.8279e-16	0.265907	0.447	0.406	5.90138e-12	ESs	66391
Itpr3	2.48237e-15	0.458131	0.128	0.101	8.01432e-11	ESs	16440
Usp47	4.14667e-15	0.265528	0.252	0.215	1.33875e-10	ESs	74996
Mast2	2.20954e-14	0.280677	0.241	0.206	7.13349e-10	ESs	17776
Kif3b	6.49589e-14	0.314666	0.167	0.137	2.0972e-09	ESs	16569
Nktr	2.63297e-13	0.322876	0.151	0.124	8.50055e-09	ESs	18087
Wapl	2.77641e-12	0.28439	0.204	0.174	8.96363e-08	ESs	218914
D1Pas1	3.96314e-12	0.341993	0.195	0.167	1.2795e-07	ESs	110957
Ube3c	4.72751e-12	0.407874	0.141	0.117	1.52628e-07	ESs	100763
Gm26917	2.42114e-11	0.580359	0.122	0.099	7.81666e-07	ESs	119086081
Cenpf	4.74179e-11	0.370127	0.11	0.088	1.53089e-06	ESs	108000
Arhgdia	1.28753e-10	0.319172	0.198	0.171	4.1568e-06	ESs	192662
Ddx46	5.12059e-10	0.295084	0.128	0.106	1.65318e-05	ESs	212880
Stag3	8.228e-10	0.289395	0.136	0.113	2.65641e-05	ESs	50878
Supt20	2.21781e-09	0.274332	0.219	0.193	7.16022e-05	ESs	56790
Pabpc6	2.48976e-09	0.285788	0.131	0.11	8.03819e-05	ESs	67543
Zmynd10	2.51827e-09	0.370671	0.114	0.094	8.13022e-05	ESs	114602
Cox16	2.27215e-08	0.354259	0.131	0.111	0.000733565	ESs	66272
Mxi1	2.46544e-08	0.270738	0.169	0.147	0.000795966	ESs	17859
Ccdc178	4.12309e-08	0.335021	0.115	0.096	0.00133114	ESs	70950
Hnrnpr	4.42363e-08	0.280586	0.113	0.094	0.00142817	ESs	74326
Psma4	4.64196e-08	0.358626	0.105	0.087	0.00149866	ESs	26441
Pacs1	5.92775e-08	0.291754	0.106	0.088	0.00191377	ESs	107975
Trim69	8.33682e-08	0.284963	0.146	0.126	0.00269154	ESs	70928
Lancl2	2.01218e-07	0.264758	0.175	0.154	0.00649632	ESs	71835
Tbcc	3.12473e-07	0.288963	0.142	0.123	0.0100882	ESs	72726
Fam234a	3.77823e-07	0.268883	0.245	0.223	0.012198	ESs	106581
Pcm1	3.78274e-07	0.277952	0.127	0.109	0.0122126	ESs	18536
8430429K09Rik	4.68202e-07	0.278642	0.106	0.09	0.0151159	ESs	71523
Sfmbt1	8.39444e-07	0.295404	0.125	0.107	0.0271014	ESs	54650
Krcc1	9.08728e-07	0.270301	0.108	0.092	0.0293383	ESs	57896
Hnrnpul1	9.47296e-07	0.329134	0.102	0.086	0.0305835	ESs	232989
Npm1	1.87082e-06	0.263481	0.225	0.204	0.0603994	ESs	18148
Satl1	5.922e-06	0.267886	0.102	0.087	0.191192	ESs	73809
Golga4	6.19101e-06	0.267097	0.102	0.088	0.199877	ESs	54214
Mfn1	1.331e-05	0.276676	0.124	0.108	0.429712	ESs	67414
Ago2	1.40923e-05	0.268985	0.132	0.117	0.454971	ESs	239528
Mtmr2	2.11924e-05	0.334944	0.103	0.09	0.684197	ESs	77116
Tle5	0.00020218	0.273013	0.121	0.109	1	ESs	14797
Snx6	0.000259783	0.289669	0.129	0.116	1	ESs	72183
Camk1d	1.52829e-51	0.87441	0.767	0.606	4.93408e-47	RSs	227541
Il31ra	1.67587e-51	0.781764	0.649	0.47	5.41055e-47	RSs	218624
Cmss1	1.8752e-49	0.559555	0.994	0.98	6.05408e-45	RSs	66497
Cdk8	4.60656e-49	0.589266	0.992	0.961	1.48723e-44	RSs	264064
Filip1l	1.24521e-45	1.16445	0.566	0.397	4.02016e-41	RSs	78749
Gm19951	3.35907e-44	0.778424	0.643	0.486	1.08448e-39	RSs	105245440
AY036118	5.22311e-40	1.49193	0.824	0.711	1.68628e-35	RSs	101056014
Fhl4	3.27392e-36	0.527665	0.99	0.973	1.05699e-31	RSs	14202
Zc3h7a	8.03235e-27	0.852999	0.506	0.383	2.59324e-22	RSs	106205
Lars2	1.06963e-26	0.59018	0.788	0.678	3.45331e-22	RSs	102436
Mapk6	1.04183e-25	0.329507	0.849	0.763	3.36354e-21	RSs	50772
Ift172	2.33892e-24	0.354499	0.864	0.774	7.55119e-20	RSs	67661
Lrrc8b	1.50361e-23	0.285832	0.859	0.759	4.85441e-19	RSs	433926
Akap4	2.41202e-23	0.282801	0.969	0.92	7.78721e-19	RSs	11643
Gpi1	3.95495e-23	0.49154	0.614	0.49	1.27686e-18	RSs	14751
Rcc1	8.7057e-22	0.431542	0.589	0.464	2.81064e-17	RSs	100088
Lrrcc1	2.07045e-21	0.272032	0.885	0.8	6.68445e-17	RSs	71710
Nudt16l2	3.62072e-21	0.916053	0.362	0.261	1.16895e-16	RSs	73532
1700016H13Rik	8.5379e-21	0.374852	0.857	0.761	2.75646e-16	RSs	74218
Prkar2a	1.13926e-20	0.621595	0.468	0.357	3.67809e-16	RSs	19087
Bpifa3	1.66449e-20	0.782468	0.324	0.224	5.37381e-16	RSs	73388
Car2	3.82284e-20	0.604837	0.434	0.324	1.2342e-15	RSs	12349
Tssk6	1.56101e-19	0.507147	0.534	0.42	5.03974e-15	RSs	83984
Atl3	2.53246e-19	0.291698	0.869	0.771	8.17605e-15	RSs	109168
Tfam	6.35901e-19	0.532875	0.45	0.344	2.05301e-14	RSs	21780
Tmem239	9.47508e-19	0.567716	0.5	0.398	3.05903e-14	RSs	66766
Pkm	4.29088e-18	0.307154	0.667	0.554	1.38531e-13	RSs	18746
Spem1	5.47532e-18	0.421531	0.51	0.401	1.76771e-13	RSs	74288
1700012A03Rik	6.67571e-18	0.626829	0.501	0.399	2.15525e-13	RSs	76382
Jund	7.62717e-18	0.356055	0.639	0.527	2.46243e-13	RSs	16478
Lrrc57	9.85626e-18	0.538041	0.449	0.347	3.18209e-13	RSs	66606
D130009I18Rik	1.57935e-17	1.26948	0.153	0.085	5.09893e-13	RSs	320249
Dnajb8	1.68527e-17	0.35322	0.827	0.742	5.44089e-13	RSs	56691
Paqr5	1.86201e-17	0.574154	0.446	0.348	6.0115e-13	RSs	74090
Spata18	2.62011e-17	0.349375	0.813	0.726	8.45902e-13	RSs	73472
4930571K23Rik	6.3822e-17	0.340964	0.796	0.705	2.06049e-12	RSs	75861
Prkcd	1.05816e-16	0.59256	0.276	0.189	3.41626e-12	RSs	18753
Itpr3os	1.07995e-16	0.683759	0.302	0.213	3.48662e-12	RSs	105246244
Bzw1	1.18534e-16	0.434965	0.661	0.558	3.82688e-12	RSs	66882
Cabs1	1.6388e-16	0.333073	0.705	0.614	5.29086e-12	RSs	70977
Dhx40	2.06297e-16	0.31183	0.814	0.727	6.66029e-12	RSs	67487
Kif2c	2.27743e-16	0.331335	0.577	0.469	7.35268e-12	RSs	73804
Spatc1	3.59561e-16	0.527777	0.418	0.325	1.16084e-11	RSs	74281
Gm7356	5.12742e-16	0.300434	0.564	0.458	1.65539e-11	RSs	664821
Sh3rf2	5.61307e-16	0.325566	0.786	0.697	1.81218e-11	RSs	269016
Gm614	5.64141e-16	0.547428	0.443	0.347	1.82133e-11	RSs	245536
Agpat2	6.4459e-16	0.652381	0.244	0.163	2.08106e-11	RSs	67512
Oxct2b	7.65121e-16	0.737873	0.247	0.167	2.47019e-11	RSs	353371
Glul	8.92684e-16	0.665595	0.409	0.321	2.88203e-11	RSs	14645
Malat1	1.07388e-15	0.277787	0.865	0.789	3.46701e-11	RSs	72289
Fscn3	1.67813e-15	0.66452	0.323	0.238	5.41783e-11	RSs	56223
Tmem64	3.43635e-15	0.338724	0.641	0.543	1.10943e-10	RSs	100201
Lelp1	5.51214e-15	0.337958	0.809	0.735	1.7796e-10	RSs	69332
1700020A23Rik	6.20825e-15	0.718819	0.257	0.179	2.00433e-10	RSs	75656
Oxct2a	6.37084e-15	0.537335	0.257	0.178	2.05683e-10	RSs	64059
Habp4	6.83992e-15	0.274093	0.881	0.816	2.20827e-10	RSs	56541
Acte1	7.23211e-15	0.771529	0.323	0.242	2.33489e-10	RSs	102636989
4921509C19Rik	1.23543e-14	1.02965	0.207	0.136	3.9886e-10	RSs	381393
Rexo1	1.43985e-14	0.361061	0.508	0.407	4.64855e-10	RSs	66932
Slc30a4	1.89159e-14	0.581023	0.292	0.21	6.10701e-10	RSs	22785
Klk1b8	2.15183e-14	0.571732	0.364	0.28	6.9472e-10	RSs	16624
Isg20l2	2.93829e-14	0.428212	0.517	0.417	9.48626e-10	RSs	229504
Ubqlnl	3.03664e-14	0.612717	0.276	0.198	9.80379e-10	RSs	244179
1700034E13Rik	4.29387e-14	0.301464	0.66	0.562	1.38628e-09	RSs	78414
1700016P04Rik	5.49811e-14	0.368141	0.63	0.546	1.77506e-09	RSs	69413
Tbc1d20	7.52041e-14	0.377342	0.731	0.642	2.42796e-09	RSs	67231
Ttc24	8.01729e-14	0.695821	0.31	0.23	2.58838e-09	RSs	214191
Pde8a	1.37755e-13	0.276424	0.772	0.685	4.44741e-09	RSs	18584
Snrpf	1.39525e-13	-0.30983	0.915	0.913	4.50455e-09	RSs	69878
Reep6	2.5602e-13	0.304044	0.773	0.692	8.26559e-09	RSs	70335
Lipe	2.92758e-13	0.405877	0.376	0.291	9.45169e-09	RSs	16890
1700009J07Rik	5.37948e-13	0.663588	0.274	0.201	1.73677e-08	RSs	75188
4930544D05Rik	7.31446e-13	0.410791	0.514	0.426	2.36147e-08	RSs	668433
1700029B22Rik	9.89764e-13	0.560527	0.237	0.167	3.19545e-08	RSs	69495
Ppp2r2b	1.03158e-12	0.371421	0.42	0.333	3.33045e-08	RSs	72930
Ercc6l2	1.56572e-12	0.334995	0.419	0.329	5.05491e-08	RSs	76251
Wdr64	3.52477e-12	0.281876	0.549	0.459	1.13797e-07	RSs	75820
Ccsap	7.02479e-12	0.28804	0.404	0.316	2.26795e-07	RSs	73420
Rpl14	7.57233e-12	0.345391	0.348	0.266	2.44473e-07	RSs	67115
Fam78a	7.66522e-12	0.290082	0.666	0.582	2.47472e-07	RSs	241303
Klk1b26	7.97036e-12	0.629121	0.177	0.118	2.57323e-07	RSs	16618
Gm15564	8.18829e-12	0.328817	0.351	0.266	2.64359e-07	RSs	102639045
Defb33	1.08917e-11	0.505358	0.23	0.163	3.51638e-07	RSs	654453
Srrm1	1.37726e-11	0.480572	0.23	0.161	4.44649e-07	RSs	51796
Maged1	1.39261e-11	0.359869	0.361	0.277	4.49605e-07	RSs	94275
Cstl1	1.50023e-11	0.4865	0.303	0.231	4.84349e-07	RSs	228756
1700061J23Rik	2.21938e-11	0.581958	0.229	0.163	7.16527e-07	RSs	76993
Wnt3	2.77601e-11	0.692461	0.2	0.138	8.96234e-07	RSs	22415
4930407I10Rik	3.08687e-11	0.405539	0.372	0.299	9.96595e-07	RSs	328573
Gm26917	3.38392e-11	1.26133	0.194	0.133	1.0925e-06	RSs	119086081
Herpud2	3.48937e-11	0.363679	0.572	0.491	1.12654e-06	RSs	80517
Supt6	4.46147e-11	0.362621	0.294	0.217	1.44039e-06	RSs	20926
Rbm28	4.61488e-11	0.329882	0.401	0.322	1.48991e-06	RSs	68272
Rnf44	4.68936e-11	0.380017	0.375	0.295	1.51396e-06	RSs	105239
Lemd1	4.97015e-11	0.308195	0.455	0.373	1.60461e-06	RSs	213409
Plekho2	6.80181e-11	0.939148	0.13	0.081	2.19596e-06	RSs	102595
Camsap2	7.09876e-11	0.394843	0.285	0.209	2.29183e-06	RSs	67886
Ccdc57	7.64441e-11	0.378801	0.317	0.24	2.468e-06	RSs	71276
Gfra2	7.95692e-11	0.293149	0.462	0.376	2.56889e-06	RSs	14586
Gm5893	8.26475e-11	0.801147	0.174	0.118	2.66827e-06	RSs	545936
Cst9	8.77457e-11	0.950183	0.144	0.092	2.83287e-06	RSs	13013
Sppl2c	9.3077e-11	0.278598	0.483	0.397	3.00499e-06	RSs	237958
Asb8	1.48489e-10	0.319309	0.37	0.291	4.79397e-06	RSs	78541
Brk1	1.55844e-10	0.437716	0.215	0.151	5.03143e-06	RSs	101314
Sh3kbp1	1.59978e-10	0.284633	0.499	0.413	5.16489e-06	RSs	58194
Skp2	2.30045e-10	0.3899	0.3	0.23	7.427e-06	RSs	27401
Spem2	2.85957e-10	0.273317	0.469	0.391	9.23211e-06	RSs	108803
Tmem269	3.1656e-10	0.543565	0.232	0.171	1.02201e-05	RSs	75180
Klk1b9	3.4594e-10	0.591611	0.217	0.157	1.11687e-05	RSs	13648
Gm6093	4.0009e-10	0.362674	0.293	0.224	1.29169e-05	RSs	619715
Cd44	4.09596e-10	0.562933	0.15	0.098	1.32238e-05	RSs	12505
Bri3bp	4.15731e-10	0.376958	0.266	0.198	1.34219e-05	RSs	76809
Nat8f4	4.98201e-10	0.843966	0.168	0.116	1.60844e-05	RSs	75541
Gm16347	5.21235e-10	0.271467	0.508	0.433	1.68281e-05	RSs	102639135
1700095K22Rik	5.64454e-10	0.316293	0.296	0.227	1.82234e-05	RSs	115486499
1700034G24Rik	7.08743e-10	0.81455	0.113	0.069	2.28818e-05	RSs	67325
5031439G07Rik	7.8452e-10	0.792101	0.151	0.102	2.53282e-05	RSs	223739
Cby3	8.39419e-10	0.656639	0.149	0.098	2.71006e-05	RSs	76653
Col20a1	8.42451e-10	0.554361	0.211	0.152	2.71985e-05	RSs	73368
Ptprr	9.51156e-10	1.0084	0.101	0.06	3.07081e-05	RSs	19279
Atp6v1h	1.01764e-09	0.28114	0.346	0.273	3.28545e-05	RSs	108664
Apoe	1.12049e-09	1.15312	0.134	0.088	3.6175e-05	RSs	11816
1700096J18Rik	1.16895e-09	0.286846	0.314	0.242	3.77395e-05	RSs	67927
Tex44	1.32965e-09	0.5087	0.216	0.157	4.29276e-05	RSs	71863
Kif21b	1.3824e-09	0.307051	0.193	0.134	4.46309e-05	RSs	16565
Fth1	1.62324e-09	0.29221	0.753	0.674	5.24063e-05	RSs	14319
Hspa8	1.75814e-09	0.638885	0.224	0.163	5.67616e-05	RSs	15481
Arhgap12	1.85151e-09	0.413281	0.188	0.132	5.97761e-05	RSs	75415
1700003O11Rik	2.26755e-09	0.89964	0.1	0.06	7.32079e-05	RSs	75632
Ptp4a3	2.42272e-09	0.769881	0.175	0.122	7.82175e-05	RSs	19245
Knstrn	3.18372e-09	0.307788	0.388	0.318	0.000102786	RSs	51944
Gstm2	3.48112e-09	0.656984	0.115	0.072	0.000112388	RSs	14863
Phospho1	3.66226e-09	0.444669	0.281	0.216	0.000118236	RSs	237928
Mier3	3.80826e-09	0.265173	0.426	0.349	0.00012295	RSs	218613
Retreg1	4.04266e-09	0.425891	0.214	0.156	0.000130517	RSs	66270
Ypel5	4.07671e-09	0.291401	0.402	0.328	0.000131616	RSs	383295
Ftl1	4.18149e-09	1.3155	0.137	0.092	0.000134999	RSs	14325
1700008B11Rik	4.67399e-09	0.924735	0.136	0.09	0.0001509	RSs	66321
Cdk19	5.24556e-09	0.391836	0.413	0.34	0.000169353	RSs	78334
Mtpap	5.92427e-09	0.278821	0.295	0.227	0.000191265	RSs	67440
Dlgap4	6.78306e-09	0.500362	0.278	0.214	0.000218991	RSs	228836
Susd6	7.21217e-09	0.357528	0.195	0.14	0.000232845	RSs	217684
Ccdc187	1.00665e-08	0.294914	0.331	0.264	0.000324997	RSs	329366
Adk	1.03549e-08	0.409277	0.213	0.154	0.000334309	RSs	11534
Abl1	1.09545e-08	0.402131	0.252	0.19	0.000353667	RSs	11350
Defb19	1.26107e-08	0.948195	0.215	0.164	0.000407136	RSs	246700
Itpr3	1.31686e-08	0.810809	0.106	0.067	0.000425149	RSs	16440
4930511M06Rik	1.34958e-08	0.33494	0.314	0.247	0.000435711	RSs	75084
Spata32	1.387e-08	0.440192	0.333	0.268	0.000447792	RSs	328019
Tcta	1.69736e-08	0.263359	0.33	0.258	0.000547994	RSs	102791
4930515L19Rik	1.7023e-08	0.289951	0.399	0.324	0.000549588	RSs	75133
Herpud1	1.90378e-08	0.485297	0.241	0.183	0.000614636	RSs	64209
Als2	1.95673e-08	0.281787	0.304	0.236	0.000631729	RSs	74018
Mrpl9	2.38981e-08	0.483705	0.182	0.129	0.000771549	RSs	78523
Gm5901	2.5232e-08	0.340708	0.383	0.32	0.000814615	RSs	100503879
Tatdn3	2.61512e-08	0.315456	0.283	0.22	0.000844291	RSs	68972
Abhd16b	2.70864e-08	0.290274	0.273	0.213	0.000874485	RSs	241850
Pi4ka	2.97442e-08	0.268098	0.337	0.265	0.000960293	RSs	224020
Cdkn1c	3.01114e-08	0.547782	0.214	0.161	0.000972147	RSs	12577
Hfm1	3.56769e-08	0.326975	0.225	0.167	0.00115183	RSs	330149
Cep85	3.69636e-08	0.752583	0.144	0.1	0.00119337	RSs	70012
1700084D21Rik	4.28164e-08	0.599884	0.153	0.108	0.00138233	RSs	76720
Smarca4	4.34272e-08	0.297785	0.29	0.226	0.00140205	RSs	20586
Junb	4.80233e-08	0.701413	0.257	0.197	0.00155043	RSs	16477
Ebag9	5.06255e-08	0.288815	0.225	0.167	0.00163445	RSs	55960
4930401O10Rik	5.16088e-08	0.459287	0.149	0.102	0.00166619	RSs	73816
Usp24	5.59572e-08	0.365547	0.276	0.212	0.00180658	RSs	329908
Baz1a	5.93457e-08	0.304103	0.404	0.33	0.00191598	RSs	217578
Eif1ax	7.28178e-08	0.432101	0.2	0.147	0.00235092	RSs	66235
Myo1a	7.49495e-08	0.287111	0.204	0.149	0.00241975	RSs	432516
Plekha3	7.68839e-08	0.293738	0.219	0.164	0.0024822	RSs	83435
1700031F10Rik	7.87559e-08	0.279202	0.291	0.233	0.00254263	RSs	73317
Akt3	7.93566e-08	0.270749	0.257	0.197	0.00256203	RSs	23797
Pim1	8.04195e-08	0.309229	0.318	0.255	0.00259634	RSs	18712
Gm34662	9.15838e-08	0.297666	0.247	0.191	0.00295678	RSs	102637984
Noxred1	9.46359e-08	0.492	0.146	0.101	0.00305532	RSs	71275
Nxf2	1.0313e-07	0.409805	0.211	0.157	0.00332955	RSs	83454
Setd5	1.03447e-07	0.313414	0.202	0.149	0.00333979	RSs	72895
Tex13c1	1.11029e-07	0.324499	0.251	0.193	0.00358456	RSs	637093
4930542D17Rik	1.12307e-07	0.667809	0.177	0.129	0.00362582	RSs	75211
Phf21a	1.14227e-07	0.283709	0.167	0.119	0.00368782	RSs	192285
Gm30083	1.16102e-07	0.459161	0.159	0.114	0.00374835	RSs	102631856
Pabpc1l	1.29923e-07	0.481719	0.114	0.076	0.00419457	RSs	381404
Hmgb2	1.42873e-07	0.292392	0.259	0.199	0.00461266	RSs	97165
Eri2	1.52983e-07	0.348284	0.228	0.171	0.00493906	RSs	71151
Fam234b	1.62815e-07	0.717652	0.183	0.134	0.00525648	RSs	74525
Tex46	1.74213e-07	0.603668	0.136	0.095	0.00562446	RSs	67663
Lgals1	1.80892e-07	0.367345	0.404	0.333	0.0058401	RSs	16852
Sptan1	1.95909e-07	0.285579	0.403	0.334	0.00632492	RSs	20740
AI480526	2.00761e-07	0.430094	0.149	0.104	0.00648157	RSs	100675
Srcin1	2.02021e-07	0.276955	0.268	0.21	0.00652225	RSs	56013
Cip2a	2.08e-07	0.309056	0.246	0.191	0.00671529	RSs	224171
Gm31393	2.19864e-07	0.278891	0.245	0.19	0.00709831	RSs	102633609
Tnp1	2.30468e-07	0.327924	0.998	0.985	0.00744067	RSs	21958
Hivep1	2.3614e-07	0.298975	0.222	0.168	0.00762379	RSs	110521
Lncpint	2.64232e-07	0.425235	0.186	0.137	0.00853073	RSs	232685
1700019P21Rik	2.8592e-07	0.52704	0.147	0.105	0.00923092	RSs	75546
Tug1	2.97427e-07	0.371942	0.26	0.202	0.00960244	RSs	544752
Nectin2	3.02307e-07	0.736858	0.158	0.115	0.00975997	RSs	19294
Gm16759	3.04067e-07	0.453571	0.118	0.079	0.00981681	RSs	102639582
Gck	3.31407e-07	0.498492	0.112	0.074	0.0106995	RSs	103988
Os9	3.40085e-07	0.309762	0.195	0.144	0.0109796	RSs	216440
Mapkbp1	3.41704e-07	0.439165	0.138	0.095	0.0110319	RSs	26390
Efcab14	3.9458e-07	0.313144	0.31	0.25	0.012739	RSs	230648
Rsf1os1	4.01833e-07	0.29399	0.2	0.151	0.0129732	RSs	75448
Psma7	4.17927e-07	0.332693	0.255	0.197	0.0134928	RSs	26444
Poc5	4.6254e-07	0.298001	0.295	0.236	0.0149331	RSs	67463
Nat9	4.81333e-07	0.329148	0.317	0.255	0.0155398	RSs	66176
Prss23os	5.26686e-07	0.290513	0.286	0.23	0.0170041	RSs	108167445
Per1	5.30455e-07	0.279608	0.342	0.278	0.0171258	RSs	18626
Sqstm1	5.58709e-07	0.276036	0.373	0.305	0.0180379	RSs	18412
Gm16279	5.74084e-07	0.330694	0.476	0.413	0.0185343	RSs	102635200
Trmt61b	5.76518e-07	0.359011	0.174	0.128	0.0186129	RSs	68789
Fkbp3	5.82405e-07	0.46829	0.193	0.144	0.018803	RSs	30795
Tmem70	5.90884e-07	0.340009	0.149	0.105	0.0190767	RSs	70397
Peak1	6.39286e-07	0.642659	0.138	0.096	0.0206394	RSs	244895
Gm34549	6.60062e-07	0.265773	0.218	0.167	0.0213101	RSs	102637842
Lsm3	6.88103e-07	0.331085	0.115	0.078	0.0222154	RSs	67678
Kcnab1	7.25964e-07	0.398605	0.153	0.111	0.0234377	RSs	16497
Rab7	7.5344e-07	0.421025	0.155	0.112	0.0243248	RSs	19349
Ext1	7.83944e-07	0.317417	0.201	0.152	0.0253096	RSs	14042
Mettl23	8.406e-07	0.273131	0.273	0.217	0.0271388	RSs	74319
Mettl16	8.91885e-07	0.331454	0.184	0.137	0.0287945	RSs	67493
Pclaf	9.21322e-07	0.502782	0.138	0.097	0.0297449	RSs	68026
Prss52	9.3707e-07	0.366165	0.209	0.16	0.0302533	RSs	73382
Prm2	1.09675e-06	0.69132	0.999	0.992	0.0354087	RSs	19119
4930527F14Rik	1.11655e-06	0.342606	0.19	0.143	0.0360479	RSs	67651
1700021J08Rik	1.1645e-06	0.565432	0.133	0.095	0.0375958	RSs	72235
4933402N03Rik	1.24178e-06	0.481422	0.121	0.084	0.040091	RSs	233918
Aldh1l1	1.34471e-06	0.475332	0.109	0.074	0.0434139	RSs	107747
Gm29825	1.84747e-06	0.325196	0.236	0.189	0.0596455	RSs	102631503
Prss58	1.88928e-06	0.440306	0.194	0.149	0.0609956	RSs	232717
Arl14epl	1.92394e-06	0.302508	0.259	0.206	0.0621144	RSs	381142
Tnp2	1.95571e-06	0.417068	0.997	0.989	0.0631402	RSs	21959
Kbtbd2	1.96205e-06	0.398153	0.142	0.101	0.0633448	RSs	210973
Ifngr2	2.19001e-06	0.497558	0.118	0.083	0.0707046	RSs	15980
2610206C17Rik	2.26189e-06	0.267691	0.301	0.245	0.0730251	RSs	72495
Ppfibp1	2.28474e-06	0.296924	0.18	0.134	0.0737628	RSs	67533
Gm21269	2.43937e-06	0.483962	0.149	0.108	0.0787552	RSs	100861851
Zmym2	2.62337e-06	0.319937	0.229	0.179	0.0846956	RSs	76007
Spata31d1a	2.74728e-06	0.367005	0.163	0.121	0.0886959	RSs	72219
Pxk	2.78126e-06	0.296461	0.281	0.226	0.0897931	RSs	218699
Aebp2	3.02209e-06	0.265523	0.155	0.114	0.0975683	RSs	11569
Gm4665	3.1368e-06	0.38946	0.126	0.09	0.101272	RSs	100043812
Gm30806	3.17763e-06	0.387461	0.14	0.101	0.10259	RSs	102632838
Rasip1	3.46249e-06	0.268045	0.125	0.087	0.111787	RSs	69903
Stxbp5l	3.47123e-06	0.537241	0.109	0.075	0.112069	RSs	207227
D030056L22Rik	3.58448e-06	0.323038	0.269	0.215	0.115725	RSs	225995
Plcb1	3.77765e-06	0.611021	0.101	0.068	0.121961	RSs	18795
A330015K06Rik	3.87033e-06	0.369855	0.18	0.134	0.124954	RSs	102637797
1700025G04Rik	3.87782e-06	0.458062	0.126	0.089	0.125195	RSs	69399
Rnf31	3.91123e-06	0.442295	0.148	0.108	0.126274	RSs	268749
Glt6d1	3.98409e-06	0.377955	0.164	0.123	0.128626	RSs	71103
A630010A05Rik	4.14289e-06	0.319648	0.167	0.124	0.133753	RSs	545280
4930527E20Rik	4.20899e-06	0.309513	0.23	0.183	0.135887	RSs	78198
Fbrs	4.21112e-06	0.421342	0.219	0.169	0.135956	RSs	14123
Tmco1	4.44386e-06	0.657525	0.122	0.087	0.14347	RSs	68944
Neurl1a	4.5409e-06	0.420008	0.201	0.155	0.146603	RSs	18011
Btg3	4.73563e-06	0.46622	0.144	0.105	0.15289	RSs	12228
Cycs	4.7984e-06	0.307721	0.308	0.252	0.154916	RSs	13063
Gm1043	5.14713e-06	0.305666	0.143	0.104	0.166175	RSs	381634
Fer1l6	5.22142e-06	0.357239	0.126	0.09	0.168574	RSs	631797
Alk	5.75193e-06	0.27608	0.168	0.126	0.185701	RSs	11682
Cep192	5.77431e-06	0.484605	0.135	0.098	0.186424	RSs	70799
Gstm1	6.01837e-06	0.625889	0.161	0.122	0.194303	RSs	14862
Cnpy3	6.23748e-06	0.366656	0.115	0.08	0.201377	RSs	72029
Bicd2	6.46505e-06	0.396022	0.109	0.076	0.208724	RSs	76895
Sox1	6.61784e-06	0.284843	0.22	0.171	0.213657	RSs	20664
Tef	6.62553e-06	0.339268	0.223	0.176	0.213905	RSs	21685
Sec23a	6.69388e-06	0.496043	0.151	0.113	0.216112	RSs	20334
Pot1b	6.72407e-06	0.292521	0.182	0.139	0.217086	RSs	72836
Mettl9	7.32003e-06	0.41551	0.208	0.162	0.236327	RSs	59052
Ythdf2	7.37404e-06	0.431667	0.127	0.091	0.238071	RSs	213541
Clu	7.86062e-06	1.11209	0.129	0.095	0.25378	RSs	12759
Kcnq1ot1	7.99745e-06	0.304271	0.129	0.093	0.258198	RSs	63830
Rora	8.22651e-06	0.320763	0.233	0.187	0.265593	RSs	19883
Gm41300	8.40338e-06	0.268037	0.141	0.104	0.271303	RSs	105245920
Fgd4	8.78817e-06	0.578266	0.103	0.071	0.283726	RSs	224014
Gm15350	9.01511e-06	0.44133	0.171	0.131	0.291053	RSs	100504249
4833418N02Rik	9.04969e-06	0.407297	0.113	0.08	0.292169	RSs	74597
Rnf5	9.59559e-06	0.357461	0.198	0.155	0.309794	RSs	54197
Mis18bp1	9.98714e-06	0.477508	0.126	0.091	0.322435	RSs	217653
B4galt1	1.03228e-05	0.495412	0.181	0.137	0.333271	RSs	14595
Gm43001	1.04375e-05	0.347928	0.13	0.095	0.336976	RSs	108169071
Cdh2	1.06007e-05	0.291243	0.179	0.136	0.342243	RSs	12558
1700047A11Rik	1.06714e-05	0.441581	0.181	0.14	0.344525	RSs	76604
Arpc1b	1.12686e-05	0.404259	0.148	0.11	0.363808	RSs	11867
Gm13165	1.18711e-05	0.407301	0.147	0.109	0.383257	RSs	105247209
Pkd1	1.1935e-05	0.453424	0.105	0.074	0.385322	RSs	18763
Robo1	1.21234e-05	0.309139	0.121	0.087	0.391403	RSs	19876
4930595D18Rik	1.27388e-05	0.352841	0.117	0.084	0.411273	RSs	78062
Fbxo15	1.30704e-05	0.296521	0.292	0.239	0.421978	RSs	50764
Ttc7	1.31554e-05	0.415068	0.189	0.148	0.424723	RSs	225049
Bach2	1.33702e-05	0.294027	0.221	0.176	0.431656	RSs	12014
Tmod1	1.34314e-05	0.282563	0.167	0.127	0.433632	RSs	21916
Bcas3	1.36801e-05	0.368767	0.19	0.147	0.441663	RSs	192197
Gm1559	1.39554e-05	0.421844	0.156	0.118	0.450549	RSs	380672
Atxn7	1.3984e-05	0.45366	0.166	0.127	0.451473	RSs	246103
4930534D22Rik	1.40065e-05	0.288085	0.112	0.08	0.4522	RSs	100503594
Mtcl1	1.42515e-05	0.367732	0.115	0.081	0.460111	RSs	68617
Gm41144	1.43635e-05	0.520965	0.113	0.081	0.463726	RSs	105245745
1700016B01Rik	1.49911e-05	0.342689	0.175	0.136	0.483987	RSs	75640
Slc17a7	1.51549e-05	0.298349	0.132	0.097	0.489277	RSs	72961
Commd9	1.5339e-05	0.388214	0.102	0.071	0.495219	RSs	76501
Chchd10	1.61024e-05	0.30264	0.269	0.218	0.519867	RSs	103172
Zfy1	1.67278e-05	0.400732	0.154	0.116	0.540058	RSs	22767
1700008P02Rik	1.69411e-05	0.30395	0.119	0.087	0.546944	RSs	69347
Zfp317	1.75699e-05	0.306671	0.248	0.2	0.567246	RSs	244713
Kif13b	1.80607e-05	0.374787	0.155	0.117	0.583091	RSs	16554
Tubd1	1.96991e-05	0.342544	0.173	0.133	0.635986	RSs	56427
Malt1	2.12026e-05	0.377727	0.165	0.126	0.684525	RSs	240354
Parvg	2.14041e-05	0.362022	0.173	0.133	0.691033	RSs	64099
Elfn2	2.15279e-05	0.379691	0.128	0.093	0.695028	RSs	207393
4930453H23Rik	2.18076e-05	0.30249	0.19	0.148	0.704059	RSs	100503481
Abca5	2.1857e-05	0.402822	0.12	0.086	0.705653	RSs	217265
Sptbn4	2.37462e-05	0.264392	0.213	0.168	0.766645	RSs	80297
Spata31d1b	2.64236e-05	0.270501	0.174	0.135	0.853086	RSs	238662
Sgcd	2.70586e-05	0.39997	0.128	0.094	0.873587	RSs	24052
Hnrnpm	2.85941e-05	0.439443	0.197	0.156	0.92316	RSs	76936
Cdca8	2.9436e-05	0.345272	0.241	0.195	0.95034	RSs	52276
Mon2	2.97019e-05	0.388299	0.153	0.115	0.958927	RSs	67074
Mon1b	2.97784e-05	0.270156	0.139	0.103	0.961394	RSs	270096
Tle5	2.98914e-05	0.387549	0.151	0.114	0.965044	RSs	14797
Gm16230	2.99764e-05	0.339692	0.121	0.088	0.967787	RSs	102632898
Gm15743	3.09045e-05	0.39667	0.133	0.099	0.997751	RSs	100047123
Pcnx3	3.18239e-05	0.295709	0.126	0.092	1	RSs	104401
Shoc2	3.31391e-05	0.281839	0.196	0.153	1	RSs	56392
Tmem260	3.37541e-05	0.326806	0.209	0.165	1	RSs	218989
Lsg1	3.58753e-05	0.504067	0.131	0.098	1	RSs	224092
Cd2ap	3.67578e-05	0.545309	0.146	0.111	1	RSs	12488
Prm1	3.8731e-05	0.569255	1	0.996	1	RSs	19118
4930469B13Rik	3.8752e-05	0.509802	0.136	0.101	1	RSs	78009
Igfbp7	3.95477e-05	0.300018	0.121	0.089	1	RSs	29817
Nr6a1os	3.97995e-05	0.306911	0.147	0.11	1	RSs	102640822
Gpatch8	4.00575e-05	0.659808	0.11	0.08	1	RSs	237943
Gm41318	4.22004e-05	0.318424	0.264	0.219	1	RSs	105245946
Cyyr1	4.25444e-05	0.322388	0.146	0.11	1	RSs	224405
Rac1	4.27793e-05	0.273452	0.171	0.133	1	RSs	19353
Cst12	4.32785e-05	0.758912	0.1	0.072	1	RSs	69362
Gm34623	4.36996e-05	0.298998	0.143	0.108	1	RSs	102637934
Lzts2	4.51333e-05	0.374755	0.112	0.081	1	RSs	226154
Mpzl1	4.71459e-05	0.303439	0.15	0.114	1	RSs	68481
Dydc2	4.73821e-05	0.282053	0.127	0.094	1	RSs	71200
Shank2	4.79115e-05	0.33465	0.224	0.18	1	RSs	210274
Pitpnm1	4.80359e-05	0.300706	0.136	0.102	1	RSs	18739
Zfhx2	5.01664e-05	0.372748	0.11	0.08	1	RSs	239102
Cd81	5.1878e-05	0.526552	0.118	0.087	1	RSs	12520
Jcad	5.48756e-05	0.308306	0.182	0.142	1	RSs	240185
Sema5b	5.48868e-05	0.407568	0.139	0.104	1	RSs	20357
Setd2	5.65166e-05	0.356843	0.174	0.136	1	RSs	235626
Map1s	5.83644e-05	0.373069	0.117	0.085	1	RSs	270058
Ccdc77	6.06282e-05	0.38218	0.127	0.095	1	RSs	67200
Tnc	6.72685e-05	0.395987	0.124	0.092	1	RSs	21923
Hspg2	6.75868e-05	0.500029	0.102	0.073	1	RSs	15530
Srp54c	6.8041e-05	0.27105	0.151	0.115	1	RSs	100101806
Fam20b	6.83079e-05	0.269995	0.161	0.125	1	RSs	215015
Sgk3	7.2044e-05	0.266402	0.132	0.099	1	RSs	170755
Macf1	7.37299e-05	0.351099	0.222	0.179	1	RSs	11426
Metrn	7.48722e-05	0.37392	0.126	0.092	1	RSs	70083
Opcml	8.14323e-05	0.293477	0.12	0.089	1	RSs	330908
Gm136	8.44893e-05	0.447471	0.132	0.1	1	RSs	214568
Grin3a	8.49977e-05	0.276329	0.176	0.138	1	RSs	242443
Cic	8.50526e-05	0.318064	0.171	0.134	1	RSs	71722
Ptma	8.75182e-05	0.331952	0.364	0.312	1	RSs	19231
Ankrd17	9.22028e-05	0.307592	0.126	0.095	1	RSs	81702
Mocs2	9.24611e-05	0.515908	0.132	0.1	1	RSs	17434
Nsmce3	9.62592e-05	0.281564	0.105	0.077	1	RSs	66647
Sh3bp5	9.89207e-05	0.45031	0.101	0.074	1	RSs	24056
Cdh18	0.000102297	0.267631	0.235	0.192	1	RSs	320865
Gm34035	0.000104271	0.464766	0.102	0.074	1	RSs	102637151
Edrf1	0.000104895	0.308102	0.113	0.085	1	RSs	214764
Tpx2	0.000109394	0.345904	0.163	0.128	1	RSs	72119
Prpf8	0.000111119	0.33648	0.128	0.097	1	RSs	192159
1700127F24Rik	0.00011374	0.370826	0.112	0.083	1	RSs	102632292
Cyp2c29	0.000114215	0.397561	0.1	0.072	1	RSs	13095
Frmd8os	0.000114983	0.301951	0.129	0.097	1	RSs	69595
Ube2e3	0.000117744	0.31761	0.11	0.081	1	RSs	22193
Btbd35f24	0.0001231	0.280528	0.107	0.078	1	RSs	100861971
Nmt2	0.000123854	0.340986	0.129	0.098	1	RSs	18108
Arhgef7	0.000124054	0.446652	0.205	0.164	1	RSs	54126
St7	0.000124603	0.320586	0.281	0.235	1	RSs	64213
Slc4a1ap	0.000125103	0.263594	0.262	0.216	1	RSs	20534
Echdc1	0.000131395	0.47476	0.128	0.097	1	RSs	52665
1700012D16Rik	0.000137735	0.301524	0.127	0.097	1	RSs	75489
Phf23	0.000146014	0.278494	0.214	0.173	1	RSs	78246
Myt1	0.000151824	0.308255	0.135	0.103	1	RSs	17932
Ttyh1	0.000152288	0.294292	0.135	0.103	1	RSs	57776
Dnajc5	0.000156687	0.272599	0.163	0.127	1	RSs	13002
Rnpepl1	0.000157109	0.299234	0.14	0.108	1	RSs	108657
Ppp2r1a	0.000164342	0.454949	0.104	0.076	1	RSs	51792
Pdrg1	0.000165185	0.292004	0.109	0.081	1	RSs	68559
4930529N20Rik	0.000173357	0.395935	0.161	0.127	1	RSs	75197
Nsd1	0.000175012	0.286691	0.15	0.116	1	RSs	18193
1700125H03Rik	0.000183983	0.329827	0.131	0.101	1	RSs	73609
Cmtr1	0.000201732	0.286091	0.15	0.117	1	RSs	74157
Plxna4	0.000202378	0.3019	0.116	0.087	1	RSs	243743
Pdss2	0.000205128	0.291478	0.111	0.083	1	RSs	71365
Ncl	0.000207473	0.908982	0.107	0.081	1	RSs	17975
Mall	0.000220159	0.392412	0.11	0.081	1	RSs	228576
Eva1c	0.000237501	0.409081	0.145	0.113	1	RSs	70967
Zzef1	0.000239559	0.308149	0.128	0.097	1	RSs	195018
Scpep1os	0.000240958	0.273065	0.115	0.087	1	RSs	73921
Ddx52	0.000253126	0.278869	0.188	0.151	1	RSs	78394
Rpl10	0.000258349	0.52008	0.14	0.11	1	RSs	110954
Plac1	0.000259914	0.293195	0.147	0.114	1	RSs	56096
Coro7	0.000270969	0.337264	0.115	0.086	1	RSs	78885
Gm34408	0.000275711	0.282623	0.184	0.15	1	RSs	102637649
Arhgef6	0.000279586	0.347112	0.189	0.153	1	RSs	73341
Vav2	0.000296913	0.399871	0.11	0.083	1	RSs	22325
Gm773	0.000313776	0.27105	0.147	0.115	1	RSs	331416
4930412E21Rik	0.000322821	0.429736	0.115	0.088	1	RSs	100039548
B930018H19Rik	0.000332853	0.341251	0.112	0.084	1	RSs	330734
Gcnt3	0.000342507	0.286875	0.104	0.077	1	RSs	72077
1500009L16Rik	0.00034505	0.428611	0.142	0.11	1	RSs	69784
Trim45	0.000362975	0.356378	0.116	0.089	1	RSs	229644
Inpp5d	0.000395997	0.334026	0.114	0.086	1	RSs	16331
Cdk2	0.000398828	0.303588	0.234	0.193	1	RSs	12566
Nt5dc2	0.000443356	0.34932	0.153	0.119	1	RSs	70021
Arhgap44	0.000452721	0.308271	0.126	0.097	1	RSs	216831
Prss51	0.000472278	0.440182	0.154	0.125	1	RSs	100504162
Zfpm2	0.000493832	0.31841	0.133	0.104	1	RSs	22762
Hsd17b12	0.000513604	0.497203	0.121	0.094	1	RSs	56348
Ints8	0.000517833	0.560531	0.107	0.081	1	RSs	72656
Gm43351	0.000528571	0.371551	0.126	0.098	1	RSs	118568626
P4htm	0.000536624	0.293783	0.112	0.085	1	RSs	74443
Stard3nl	0.000542887	0.39812	0.109	0.083	1	RSs	76205
Ube2g1	0.000553988	0.389937	0.177	0.144	1	RSs	67128
Ralgapb	0.000561534	0.297902	0.136	0.106	1	RSs	228850
Gfm2	0.000585377	0.337918	0.102	0.077	1	RSs	320806
Lncbate3	0.000597514	0.513735	0.113	0.088	1	RSs	72229
Gm13427	0.000609335	0.31861	0.125	0.097	1	RSs	108168742
4930568A13Rik	0.000627765	0.280572	0.139	0.109	1	RSs	105244708
Gm20873	0.000696256	0.305393	0.108	0.081	1	RSs	100041362
Uchl1	0.00078046	0.364236	0.13	0.103	1	RSs	22223
Slc35f5	0.000780766	0.313729	0.108	0.083	1	RSs	74150
Mettl17	0.00085648	0.304827	0.121	0.095	1	RSs	52535
Simc1	0.000933599	0.376528	0.167	0.136	1	RSs	319719
Ythdc2	0.000941564	0.344689	0.119	0.093	1	RSs	240255
Lama2	0.000956128	0.393696	0.13	0.102	1	RSs	16773
Zwint	0.000963864	0.298954	0.167	0.136	1	RSs	52696
Etv6	0.000996578	0.45268	0.101	0.077	1	RSs	14011
Ywhah	0.00105245	0.336668	0.121	0.094	1	RSs	22629
Gpsm2	0.00111729	0.298304	0.157	0.127	1	RSs	76123
Mex3b	0.00117763	0.306459	0.111	0.087	1	RSs	108797
Kif5c	0.00124752	0.314408	0.105	0.08	1	RSs	16574
Pola2	0.00126349	0.278865	0.196	0.163	1	RSs	18969
Ppp2ca	0.00132058	0.278124	0.134	0.107	1	RSs	19052
Dmxl2	0.00136911	0.371799	0.135	0.107	1	RSs	235380
Hmmr	0.0014182	0.3238	0.151	0.123	1	RSs	15366
Rnf130	0.00148057	0.410317	0.102	0.078	1	RSs	59044
Soat1	0.0015836	0.270106	0.128	0.102	1	RSs	20652
Tedc1	0.00162914	0.266223	0.17	0.14	1	RSs	104732
Gcsh	0.00167024	0.358121	0.114	0.09	1	RSs	68133
C1galt1c1	0.00181255	0.267544	0.105	0.081	1	RSs	59048
Cd151	0.00201767	0.321718	0.203	0.171	1	RSs	12476
Trak1	0.00221867	0.559041	0.1	0.078	1	RSs	67095
Gm32031	0.00230995	0.282734	0.126	0.101	1	RSs	102634450
Slc38a2	0.00235947	0.305205	0.143	0.116	1	RSs	67760
Zfp354b	0.00242661	0.289542	0.103	0.08	1	RSs	27274
Tmem106c	0.00251819	0.333473	0.106	0.083	1	RSs	380967
Mpp7	0.00252994	0.263928	0.173	0.143	1	RSs	75739
H2-Ab1	0.00258327	0.618996	0.199	0.165	1	RSs	14961
Tmem240	0.00287376	0.304661	0.103	0.08	1	RSs	381582
Prelid3a	0.0029319	-0.288771	0.176	0.145	1	RSs	225655
Bin2	0.00296091	0.320115	0.111	0.088	1	RSs	668218
Gm47922	0.00297198	0.306296	0.137	0.112	1	RSs	115487409
Gna14	0.00308275	0.43031	0.102	0.08	1	RSs	14675
1700010K24Rik	0.0031231	0.331061	0.154	0.126	1	RSs	75440
Dcakd	0.00325195	0.279828	0.126	0.101	1	RSs	68087
Slc25a5	0.00326684	0.37314	0.157	0.13	1	RSs	11740
Sh3gl2	0.00328615	0.45623	0.129	0.104	1	RSs	20404
Auh	0.00363657	0.427112	0.102	0.08	1	RSs	11992
Gm17494	0.00371506	0.269123	0.14	0.114	1	RSs	100503394
4930533B01Rik	0.00384102	0.334079	0.112	0.09	1	RSs	75166
Trub2	0.00398801	0.403681	0.11	0.088	1	RSs	227682
Helz	0.00455025	0.280079	0.119	0.096	1	RSs	78455
Gm50351	0.00478663	-0.393104	0.162	0.131	1	RSs	118568384
Commd4	0.0050431	0.337588	0.115	0.093	1	RSs	66199
A630023A22Rik	0.00535825	-0.265564	0.726	0.726	1	RSs	105518
Orc1	0.00541923	0.299196	0.12	0.097	1	RSs	18392
Emsy	0.00542859	0.38449	0.105	0.083	1	RSs	233545
Frmd5	0.0055412	0.402306	0.106	0.086	1	RSs	228564
Atp1b1	0.00568347	0.347836	0.113	0.091	1	RSs	11931
Kmt2c	0.00568681	0.284124	0.102	0.081	1	RSs	231051
Dip2c	0.00580105	0.33626	0.117	0.095	1	RSs	208440
Lin54	0.0059761	0.284001	0.172	0.144	1	RSs	231506
Mink1	0.00602409	0.407137	0.117	0.095	1	RSs	50932
Dut	0.00603702	0.390126	0.104	0.084	1	RSs	110074
Atf7	0.0066239	-0.33881	0.11	0.089	1	RSs	223922
Gm12119	0.00677061	0.289727	0.11	0.09	1	RSs	102640360
Sobp	0.00678546	0.28526	0.108	0.087	1	RSs	109205
Mapk8ip3	0.00683744	-0.310098	0.17	0.141	1	RSs	30957
Tmem18	0.0078206	0.278449	0.119	0.097	1	RSs	211986
Pik3ap1	0.0079879	-0.276989	0.14	0.114	1	RSs	83490
Elf1	0.00802115	0.404527	0.101	0.082	1	RSs	13709
Setd1a	0.00814139	0.361014	0.118	0.097	1	RSs	233904
Scn2a	0.00865512	-0.350154	0.198	0.167	1	RSs	110876
Alcam	0.0086659	0.279413	0.104	0.084	1	RSs	11658
Unc80	0.0098429	0.263319	0.109	0.089	1	RSs	329178
Camk1d	1.88887e-122	1.06617	0.774	0.595	6.09823e-118	SPCs	227541
Cmss1	8.65596e-103	0.846444	0.993	0.965	2.79458e-98	SPCs	66497
Il31ra	1.20361e-99	0.964681	0.671	0.504	3.88585e-95	SPCs	218624
Gm19951	9.77129e-96	0.754041	0.654	0.479	3.15466e-91	SPCs	105245440
Cdk8	5.50499e-88	0.70642	0.994	0.965	1.77729e-83	SPCs	264064
AY036118	2.69321e-76	1.08527	0.865	0.749	8.69502e-72	SPCs	101056014
Lars2	1.18631e-75	0.702073	0.801	0.672	3.82999e-71	SPCs	102436
Zc3h7a	2.11379e-58	0.659725	0.718	0.592	6.82438e-54	SPCs	106205
Filip1l	4.3188e-57	0.824453	0.578	0.442	1.39433e-52	SPCs	78749
Btaf1	9.97416e-48	0.353734	0.721	0.616	3.22016e-43	SPCs	107182
Gphn	6.60209e-47	0.455688	0.628	0.492	2.13148e-42	SPCs	268566
Setx	4.05094e-46	0.369367	0.891	0.831	1.30784e-41	SPCs	269254
Sptan1	2.60281e-44	0.329317	0.751	0.649	8.40318e-40	SPCs	20740
Malat1	4.83566e-43	0.383243	0.764	0.653	1.56119e-38	SPCs	72289
Mdc1	1.28844e-42	0.366072	0.701	0.594	4.15974e-38	SPCs	240087
Myo9a	9.14403e-42	0.278111	0.826	0.74	2.95215e-37	SPCs	270163
Alms1	9.45397e-41	0.338812	0.678	0.561	3.05221e-36	SPCs	236266
Rabgap1l	2.72739e-39	0.331594	0.649	0.536	8.80539e-35	SPCs	29809
Pibf1	7.06821e-39	0.411697	0.575	0.464	2.28197e-34	SPCs	52023
Dnah8	2.61441e-38	0.278237	0.914	0.895	8.44063e-34	SPCs	13417
Crybg3	3.66637e-38	0.344425	0.726	0.642	1.18369e-33	SPCs	224273
Mdn1	4.72534e-38	0.332278	0.553	0.434	1.52557e-33	SPCs	100019
Rif1	7.26047e-38	0.293821	0.772	0.682	2.34404e-33	SPCs	51869
Wnk1	2.22015e-37	0.302931	0.821	0.733	7.16777e-33	SPCs	232341
Catsperg1	4.32643e-37	0.324147	0.685	0.598	1.39679e-32	SPCs	320225
Ncapg	6.87084e-37	0.350905	0.567	0.456	2.21825e-32	SPCs	54392
AW554918	8.76644e-37	0.332982	0.585	0.47	2.83024e-32	SPCs	225289
Thrap3	1.28964e-35	0.348805	0.622	0.511	4.1636e-31	SPCs	230753
Jarid2	2.58179e-35	0.475842	0.389	0.284	8.33532e-31	SPCs	16468
Dnah14	1.16897e-34	0.323038	0.769	0.694	3.77403e-30	SPCs	240960
Mapk6	2.7214e-34	0.299868	0.82	0.733	8.78604e-30	SPCs	50772
Atr	4.00505e-34	0.300417	0.811	0.731	1.29303e-29	SPCs	245000
Aplp2	9.52994e-34	0.278885	0.717	0.629	3.07674e-29	SPCs	11804
Snrnp200	1.26155e-33	0.284423	0.713	0.617	4.07292e-29	SPCs	320632
Ranbp2	1.58548e-33	0.338097	0.529	0.422	5.11873e-29	SPCs	19386
Taf15	1.50886e-32	0.283041	0.733	0.635	4.87136e-28	SPCs	70439
Setd2	1.75635e-32	0.390098	0.459	0.358	5.67038e-28	SPCs	235626
Gm26917	1.82041e-32	0.504749	0.421	0.316	5.87719e-28	SPCs	119086081
Trip11	3.56484e-32	0.316256	0.597	0.488	1.15091e-27	SPCs	109181
Smg1	1.05584e-31	0.323535	0.569	0.465	3.40877e-27	SPCs	233789
Zfp638	3.61982e-31	0.357704	0.519	0.422	1.16866e-26	SPCs	18139
Dtl	4.69347e-31	0.297303	0.634	0.527	1.51529e-26	SPCs	76843
Pnisr	8.89366e-31	0.363504	0.518	0.416	2.87132e-26	SPCs	66625
Tex14	9.10492e-31	0.270547	0.661	0.557	2.93952e-26	SPCs	83560
Tdrd9	6.46605e-30	0.30409	0.632	0.533	2.08757e-25	SPCs	74691
Safb	7.70318e-30	0.272735	0.545	0.445	2.48697e-25	SPCs	224903
Dnah7c	8.42407e-30	0.306657	0.686	0.597	2.71971e-25	SPCs	100101919
Myh10	1.1232e-29	0.28003	0.676	0.585	3.62625e-25	SPCs	77579
Herc1	2.04025e-29	0.271261	0.668	0.576	6.58694e-25	SPCs	235439
Mtf2	2.56868e-29	0.331475	0.55	0.451	8.29298e-25	SPCs	17765
Leng8	4.00581e-29	0.295499	0.619	0.519	1.29328e-24	SPCs	232798
Taok1	5.56246e-29	0.3357	0.519	0.416	1.79584e-24	SPCs	216965
Ralgapa2	6.32715e-29	0.398014	0.36	0.269	2.04272e-24	SPCs	241694
Fam13b	1.07681e-28	0.264449	0.684	0.598	3.47647e-24	SPCs	225358
Polr2a	1.445e-28	0.297358	0.611	0.51	4.66519e-24	SPCs	20020
Top2a	1.51119e-28	0.265305	0.785	0.692	4.87888e-24	SPCs	21973
Mtr	2.0266e-28	0.351556	0.331	0.239	6.54286e-24	SPCs	238505
Pspc1	2.38722e-28	0.274898	0.6	0.505	7.70714e-24	SPCs	66645
Prrc2c	3.28233e-28	0.282181	0.596	0.495	1.0597e-23	SPCs	226562
Prpf8	3.42982e-28	0.270833	0.624	0.528	1.10732e-23	SPCs	192159
Hyou1	3.46857e-28	0.286685	0.604	0.507	1.11983e-23	SPCs	12282
Lmtk2	3.57992e-28	0.372701	0.41	0.313	1.15578e-23	SPCs	231876
Magi3	4.09912e-28	0.4557	0.324	0.235	1.3234e-23	SPCs	99470
Ift80	4.30874e-28	0.29151	0.534	0.433	1.39108e-23	SPCs	68259
Jmjd1c	6.32871e-28	0.326199	0.54	0.44	2.04323e-23	SPCs	108829
Tbc1d5	6.52483e-28	0.329859	0.641	0.543	2.10654e-23	SPCs	72238
Sycp2	7.34659e-28	0.270173	0.828	0.751	2.37185e-23	SPCs	320558
Hectd1	1.17797e-27	0.325419	0.464	0.365	3.80308e-23	SPCs	207304
Qser1	1.17898e-27	0.368333	0.272	0.189	3.80632e-23	SPCs	99003
Fgd6	1.74532e-27	0.333942	0.477	0.378	5.63478e-23	SPCs	13998
Meioc	1.80684e-27	0.270574	0.688	0.599	5.8334e-23	SPCs	268491
Urb1	2.10158e-27	0.290146	0.452	0.356	6.78495e-23	SPCs	207932
Luc7l3	2.33949e-27	0.281408	0.491	0.391	7.55305e-23	SPCs	67684
Lcorl	3.10667e-27	0.268773	0.623	0.533	1.00299e-22	SPCs	209707
Slf2	3.10677e-27	0.431389	0.307	0.222	1.00302e-22	SPCs	226151
Rbm6	3.22957e-27	0.271339	0.675	0.574	1.04267e-22	SPCs	19654
Suz12	3.55235e-27	0.283767	0.483	0.378	1.14688e-22	SPCs	52615
Jcad	4.53099e-27	0.319546	0.401	0.306	1.46283e-22	SPCs	240185
Kif15	6.72258e-27	0.359254	0.381	0.29	2.17039e-22	SPCs	209737
Nr2c2	8.43341e-27	0.31236	0.557	0.457	2.72272e-22	SPCs	22026
Macf1	1.24603e-26	0.361458	0.325	0.237	4.02282e-22	SPCs	11426
Virma	1.25043e-26	0.389288	0.389	0.295	4.03702e-22	SPCs	66185
Osbpl8	1.27942e-26	0.328182	0.392	0.298	4.13062e-22	SPCs	237542
Dnah2	1.31631e-26	0.280159	0.661	0.576	4.24972e-22	SPCs	327954
Zc3h18	1.95468e-26	0.283193	0.436	0.338	6.31068e-22	SPCs	76014
Dennd4c	2.01655e-26	0.342951	0.452	0.357	6.51042e-22	SPCs	329877
Usp24	2.03459e-26	0.330658	0.506	0.411	6.56866e-22	SPCs	329908
Kidins220	2.18565e-26	0.335042	0.254	0.177	7.05636e-22	SPCs	77480
Gtf2e1	4.93871e-26	0.283648	0.464	0.369	1.59446e-21	SPCs	74197
Itch	5.12659e-26	0.428797	0.316	0.229	1.65512e-21	SPCs	16396
Ptprr	5.4327e-26	0.877833	0.189	0.124	1.75395e-21	SPCs	19279
Chd8	6.0805e-26	0.360772	0.277	0.196	1.96309e-21	SPCs	67772
Otud7b	6.69435e-26	0.269151	0.601	0.512	2.16127e-21	SPCs	229603
Tdrd5	7.12771e-26	0.490312	0.424	0.341	2.30118e-21	SPCs	214575
Ckap5	7.64405e-26	0.271555	0.472	0.372	2.46788e-21	SPCs	75786
Cul4a	7.70181e-26	0.306828	0.559	0.463	2.48653e-21	SPCs	99375
Zbtb11	7.82115e-26	0.286311	0.468	0.369	2.52506e-21	SPCs	271377
Myef2	8.45854e-26	0.390174	0.391	0.302	2.73084e-21	SPCs	17876
Ppfibp1	9.38322e-26	0.311181	0.321	0.234	3.02937e-21	SPCs	67533
Ctnna3	1.01393e-25	0.316603	0.647	0.565	3.27348e-21	SPCs	216033
Dnhd1	1.12931e-25	0.282496	0.637	0.554	3.64598e-21	SPCs	77505
Asxl2	1.13255e-25	0.310431	0.493	0.4	3.65643e-21	SPCs	75302
Knl1	1.21816e-25	0.280655	0.572	0.476	3.93282e-21	SPCs	76464
Pde3b	1.22266e-25	0.276273	0.658	0.571	3.94736e-21	SPCs	18576
4930414F18Rik	1.52926e-25	0.39549	0.536	0.453	4.93722e-21	SPCs	78790
Akt3	1.81818e-25	0.316867	0.353	0.263	5.86999e-21	SPCs	23797
Kif11	2.03488e-25	0.372462	0.385	0.294	6.56962e-21	SPCs	16551
Mga	2.45197e-25	0.312785	0.469	0.37	7.91618e-21	SPCs	29808
Ankrd12	2.74116e-25	0.316725	0.576	0.478	8.84984e-21	SPCs	106585
Ddx23	2.95785e-25	0.360832	0.335	0.249	9.54943e-21	SPCs	74351
Mlh3	3.03281e-25	0.335197	0.415	0.328	9.79144e-21	SPCs	217716
Rbl1	3.07792e-25	0.400101	0.327	0.242	9.93705e-21	SPCs	19650
Ash1l	3.29877e-25	0.317245	0.551	0.453	1.06501e-20	SPCs	192195
Mbtd1	3.30388e-25	0.274787	0.625	0.528	1.06666e-20	SPCs	103537
Snx27	3.33241e-25	0.286338	0.54	0.447	1.07587e-20	SPCs	76742
Bclaf1	4.04888e-25	0.270717	0.585	0.49	1.30718e-20	SPCs	72567
Baz1a	4.13711e-25	0.29159	0.639	0.552	1.33567e-20	SPCs	217578
Gnl2	5.62903e-25	0.283631	0.578	0.485	1.81733e-20	SPCs	230737
Urb2	6.5576e-25	0.375499	0.424	0.334	2.11712e-20	SPCs	382038
Ncapd3	7.28684e-25	0.396691	0.329	0.246	2.35256e-20	SPCs	78658
Vcpip1	7.31572e-25	0.263691	0.501	0.402	2.36188e-20	SPCs	70675
Zfyve16	7.8514e-25	0.359559	0.407	0.315	2.53482e-20	SPCs	218441
Epb41l5	8.73799e-25	0.427136	0.404	0.316	2.82106e-20	SPCs	226352
Msh6	1.03142e-24	0.278972	0.26	0.182	3.32993e-20	SPCs	17688
Bbs9	1.2367e-24	0.311841	0.483	0.392	3.9927e-20	SPCs	319845
Orc3	1.24891e-24	0.276038	0.431	0.339	4.03211e-20	SPCs	50793
Erc1	1.31629e-24	0.37123	0.475	0.377	4.24963e-20	SPCs	111173
Ccp110	1.32633e-24	0.307362	0.601	0.508	4.28207e-20	SPCs	101565
Api5	1.34159e-24	0.285375	0.398	0.31	4.33134e-20	SPCs	11800
Dhx9	1.42307e-24	0.305004	0.481	0.387	4.59438e-20	SPCs	13211
Prpf4b	1.83872e-24	0.301774	0.417	0.327	5.9363e-20	SPCs	19134
Rnf20	1.99245e-24	0.39058	0.262	0.186	6.43262e-20	SPCs	109331
Ppp6r3	2.1746e-24	0.295159	0.48	0.383	7.0207e-20	SPCs	52036
Cep162	2.42618e-24	0.31884	0.304	0.223	7.83293e-20	SPCs	382090
Fbn2	4.46366e-24	0.370607	0.317	0.237	1.44109e-19	SPCs	14119
Ppfia1	4.60934e-24	0.331854	0.313	0.232	1.48813e-19	SPCs	233977
Topbp1	5.29244e-24	0.277372	0.342	0.256	1.70866e-19	SPCs	235559
Birc6	6.78006e-24	0.301458	0.407	0.317	2.18894e-19	SPCs	12211
Trrap	7.76608e-24	0.431522	0.301	0.222	2.50728e-19	SPCs	100683
Gm12648	7.91045e-24	0.440966	0.324	0.244	2.55389e-19	SPCs	108168967
Yes1	8.58949e-24	0.360037	0.346	0.261	2.77312e-19	SPCs	22612
Mylk	8.59133e-24	0.281982	0.4	0.312	2.77371e-19	SPCs	107589
Wdr7	1.04321e-23	0.32322	0.367	0.283	3.36799e-19	SPCs	104082
Stpg2	1.23519e-23	0.298133	0.568	0.477	3.98781e-19	SPCs	381476
Fus	1.46323e-23	0.310834	0.664	0.571	4.72405e-19	SPCs	233908
Cenpj	1.66443e-23	0.31066	0.316	0.234	5.37362e-19	SPCs	219103
Zdhhc21	1.8409e-23	0.327585	0.331	0.249	5.94333e-19	SPCs	68268
Rcc1	1.8983e-23	0.375896	0.45	0.362	6.12868e-19	SPCs	100088
Dop1a	1.97464e-23	0.351128	0.345	0.262	6.37512e-19	SPCs	320615
Mgat5	2.10091e-23	0.427506	0.224	0.156	6.7828e-19	SPCs	107895
Rev1	2.11881e-23	0.328282	0.309	0.23	6.84058e-19	SPCs	56210
Ninl	2.18097e-23	0.270121	0.492	0.404	7.04127e-19	SPCs	78177
Zfp207	2.57857e-23	0.28874	0.495	0.402	8.32492e-19	SPCs	22680
Cc2d2b	2.97794e-23	0.312322	0.543	0.459	9.61427e-19	SPCs	668310
Akap11	3.24174e-23	0.365938	0.435	0.345	1.04659e-18	SPCs	219181
Ddx11	3.5192e-23	0.324021	0.335	0.251	1.13617e-18	SPCs	320209
Haus6	3.7908e-23	0.323607	0.279	0.203	1.22386e-18	SPCs	230376
Srek1	3.80951e-23	0.271311	0.605	0.518	1.2299e-18	SPCs	218543
Slc12a6	3.82304e-23	0.294057	0.413	0.327	1.23427e-18	SPCs	107723
Brwd1	3.94907e-23	0.265531	0.463	0.371	1.27496e-18	SPCs	93871
Zfc3h1	4.15176e-23	0.306021	0.367	0.282	1.3404e-18	SPCs	216345
Ush2a	4.25531e-23	0.377638	0.313	0.234	1.37383e-18	SPCs	22283
Cep192	4.28438e-23	0.29278	0.441	0.354	1.38321e-18	SPCs	70799
Cep85l	5.73765e-23	0.301819	0.537	0.441	1.8524e-18	SPCs	100038725
Gak	5.80774e-23	0.38909	0.29	0.212	1.87503e-18	SPCs	231580
Slmap	6.00104e-23	0.281992	0.409	0.321	1.93744e-18	SPCs	83997
Zhx3	6.18363e-23	0.266916	0.383	0.294	1.99639e-18	SPCs	320799
Zfp518a	7.94414e-23	0.420474	0.284	0.208	2.56477e-18	SPCs	72672
Gm31466	9.6492e-23	0.495077	0.205	0.141	3.11524e-18	SPCs	108168860
Mat2a	1.01401e-22	0.273263	0.566	0.474	3.27372e-18	SPCs	232087
Catspere1	1.49157e-22	0.337851	0.45	0.368	4.81553e-18	SPCs	631584
Scfd1	1.49225e-22	0.269621	0.458	0.365	4.81774e-18	SPCs	76983
Taf2	1.69231e-22	0.373342	0.339	0.26	5.46363e-18	SPCs	319944
Tug1	1.91104e-22	0.307029	0.389	0.305	6.16979e-18	SPCs	544752
Kat6b	2.60988e-22	0.353891	0.213	0.146	8.42599e-18	SPCs	54169
Lypla1	2.63271e-22	0.428983	0.447	0.359	8.4997e-18	SPCs	18777
Zmym2	2.68578e-22	0.3482	0.362	0.279	8.67104e-18	SPCs	76007
Zfp652	2.77521e-22	0.41908	0.317	0.237	8.95976e-18	SPCs	268469
Lemd3	2.97221e-22	0.344989	0.394	0.308	9.59577e-18	SPCs	380664
St7	2.9911e-22	0.418866	0.279	0.204	9.65676e-18	SPCs	64213
Zfp263	3.0719e-22	0.301672	0.351	0.268	9.91763e-18	SPCs	74120
Ppip5k1	3.1539e-22	0.27301	0.441	0.354	1.01824e-17	SPCs	327655
Zwilch	3.3237e-22	0.278031	0.492	0.404	1.07306e-17	SPCs	68014
Rnf6	3.6333e-22	0.287628	0.555	0.473	1.17301e-17	SPCs	74132
Gm32926	3.96111e-22	0.331554	0.309	0.233	1.27884e-17	SPCs	102635639
Sec23a	5.00866e-22	0.36828	0.268	0.195	1.61705e-17	SPCs	20334
Ttc3	5.01588e-22	0.344337	0.328	0.248	1.61938e-17	SPCs	22129
Supt16	5.11203e-22	0.302803	0.492	0.403	1.65042e-17	SPCs	114741
Ppip5k2	5.23589e-22	0.375624	0.418	0.331	1.69041e-17	SPCs	227399
Cers3	5.88598e-22	0.3427	0.441	0.358	1.90029e-17	SPCs	545975
Setd5	6.24771e-22	0.269066	0.525	0.436	2.01707e-17	SPCs	72895
Ep300	7.99776e-22	0.374751	0.312	0.234	2.58208e-17	SPCs	328572
Arid4b	8.33214e-22	0.300086	0.616	0.524	2.69003e-17	SPCs	94246
Pcyt1a	8.35498e-22	0.29314	0.376	0.292	2.69741e-17	SPCs	13026
Tcf20	8.76294e-22	0.268745	0.534	0.437	2.82911e-17	SPCs	21411
Fbxl3	9.28817e-22	0.341643	0.262	0.19	2.99869e-17	SPCs	50789
Kmt2d	9.3864e-22	0.518136	0.197	0.136	3.0304e-17	SPCs	381022
Stambp	1.0957e-21	0.328606	0.343	0.264	3.53746e-17	SPCs	70527
Ctdspl2	1.10091e-21	0.285982	0.528	0.433	3.55429e-17	SPCs	329506
Thada	1.1408e-21	0.4294	0.276	0.202	3.68308e-17	SPCs	240174
Atl3	1.29921e-21	0.496928	0.349	0.273	4.19451e-17	SPCs	109168
Fbxo3	1.4681e-21	0.357093	0.419	0.335	4.73977e-17	SPCs	57443
Srcap	1.47177e-21	0.291235	0.398	0.314	4.75161e-17	SPCs	100043597
Gm41335	1.6145e-21	0.416069	0.507	0.432	5.21243e-17	SPCs	105245964
Gm32828	1.98968e-21	0.304521	0.562	0.486	6.42367e-17	SPCs	102635512
Ecpas	2.18494e-21	0.32491	0.32	0.241	7.05408e-17	SPCs	230249
Kdm5a	2.29684e-21	0.278538	0.42	0.331	7.41536e-17	SPCs	214899
Bdp1	2.34934e-21	0.316868	0.373	0.291	7.58484e-17	SPCs	544971
Rttn	2.57928e-21	0.552718	0.18	0.12	8.32719e-17	SPCs	246102
Txnip	2.76782e-21	0.302184	0.322	0.242	8.9359e-17	SPCs	56338
Mki67	3.28936e-21	0.496463	0.268	0.197	1.06197e-16	SPCs	17345
Oxr1	3.31515e-21	0.270806	0.463	0.375	1.0703e-16	SPCs	170719
Cenpq	3.39028e-21	0.297556	0.43	0.345	1.09455e-16	SPCs	83815
Dock3	3.45409e-21	0.431567	0.22	0.155	1.11515e-16	SPCs	208869
Zbtb20	3.60463e-21	0.281634	0.474	0.383	1.16376e-16	SPCs	56490
Ctnnb1	3.97486e-21	0.302634	0.326	0.248	1.28328e-16	SPCs	12387
Gm10619	4.32893e-21	0.428572	0.436	0.356	1.39759e-16	SPCs	100579147
4932414N04Rik	4.58362e-21	0.274153	0.571	0.489	1.47982e-16	SPCs	75721
Iqcb1	5.71269e-21	0.265849	0.479	0.388	1.84434e-16	SPCs	320299
Brd4	5.81815e-21	0.422915	0.287	0.215	1.87839e-16	SPCs	57261
Gm5878	5.85175e-21	0.330718	0.493	0.414	1.88924e-16	SPCs	545861
Ankrd17	5.94403e-21	0.268675	0.424	0.339	1.91903e-16	SPCs	81702
Gm6639	6.06679e-21	0.403939	0.326	0.252	1.95866e-16	SPCs	625963
Hsph1	6.46707e-21	0.307487	0.367	0.283	2.08789e-16	SPCs	15505
Smarcc1	6.94384e-21	0.291272	0.399	0.313	2.24182e-16	SPCs	20588
Magi2	7.72998e-21	0.323472	0.748	0.686	2.49562e-16	SPCs	50791
Polh	8.0394e-21	0.335118	0.348	0.272	2.59552e-16	SPCs	80905
Kmt2b	8.99473e-21	0.293048	0.401	0.318	2.90395e-16	SPCs	75410
Casc3	9.53475e-21	0.275938	0.404	0.318	3.07829e-16	SPCs	192160
Rgl1	1.04376e-20	0.288576	0.42	0.333	3.36978e-16	SPCs	19731
Rims2	1.04779e-20	0.367638	0.274	0.202	3.3828e-16	SPCs	116838
Ipo7	1.14157e-20	0.282562	0.365	0.284	3.68556e-16	SPCs	233726
Slx4ip	1.14173e-20	0.266802	0.444	0.356	3.68608e-16	SPCs	74243
Neat1	1.14391e-20	0.503676	0.224	0.16	3.69313e-16	SPCs	66961
Piwil2	1.35512e-20	0.298061	0.604	0.516	4.37501e-16	SPCs	57746
Dmxl1	1.39366e-20	0.338577	0.331	0.252	4.49944e-16	SPCs	240283
Zfhx3	1.39716e-20	0.331104	0.34	0.262	4.51073e-16	SPCs	11906
Lin52	1.43768e-20	0.285181	0.475	0.392	4.64156e-16	SPCs	217708
Simc1	1.51467e-20	0.282142	0.328	0.248	4.89012e-16	SPCs	319719
Lrpprc	1.5445e-20	0.364136	0.323	0.247	4.9864e-16	SPCs	72416
Tdrd1	1.61122e-20	0.287369	0.561	0.479	5.20182e-16	SPCs	83561
Epn2	1.7885e-20	0.28841	0.417	0.334	5.77417e-16	SPCs	13855
Clock	1.91671e-20	0.54286	0.205	0.143	6.1881e-16	SPCs	12753
D130009I18Rik	1.95888e-20	0.88902	0.117	0.071	6.32426e-16	SPCs	320249
Lrrc8b	2.11639e-20	0.355811	0.522	0.436	6.83277e-16	SPCs	433926
Map3k7	2.42752e-20	0.285531	0.387	0.306	7.83725e-16	SPCs	26409
Cdk9	2.53584e-20	0.328669	0.263	0.192	8.18695e-16	SPCs	107951
Bard1	2.61217e-20	0.34565	0.278	0.207	8.4334e-16	SPCs	12021
Sipa1l2	2.6721e-20	0.271318	0.292	0.219	8.62687e-16	SPCs	244668
Fbxo43	2.83908e-20	0.316923	0.356	0.281	9.16596e-16	SPCs	78803
Pds5b	3.60258e-20	0.308938	0.361	0.282	1.16309e-15	SPCs	100710
Ercc2	3.89745e-20	0.30009	0.326	0.249	1.25829e-15	SPCs	13871
Fcho2	3.96855e-20	0.34444	0.173	0.115	1.28125e-15	SPCs	218503
Lncpint	4.43885e-20	0.472267	0.223	0.16	1.43308e-15	SPCs	232685
Cntrob	5.49998e-20	0.273338	0.207	0.144	1.77567e-15	SPCs	216846
Zfp346	5.57356e-20	0.293688	0.315	0.242	1.79942e-15	SPCs	26919
Cdc7	5.61923e-20	0.373251	0.23	0.165	1.81417e-15	SPCs	12545
Cpd	5.6376e-20	0.332489	0.421	0.335	1.8201e-15	SPCs	12874
Abl2	5.82196e-20	0.277026	0.3	0.225	1.87962e-15	SPCs	11352
Anapc1	6.00684e-20	0.461865	0.218	0.156	1.93931e-15	SPCs	17222
Srgap2	6.15088e-20	0.278348	0.384	0.302	1.98581e-15	SPCs	14270
Agk	6.82574e-20	0.332525	0.255	0.188	2.20369e-15	SPCs	69923
Msantd2	7.21706e-20	0.343505	0.316	0.241	2.33003e-15	SPCs	235184
Akap1	8.17537e-20	0.414805	0.358	0.284	2.63942e-15	SPCs	11640
Zfp612	8.54297e-20	0.332355	0.221	0.157	2.7581e-15	SPCs	234725
Rapgef1	1.00998e-19	0.266462	0.382	0.299	3.26071e-15	SPCs	107746
Piwil1	1.01687e-19	0.385804	0.573	0.498	3.28295e-15	SPCs	57749
Abitram	1.15339e-19	0.291197	0.351	0.275	3.72372e-15	SPCs	230234
Phf2	1.20349e-19	0.328692	0.461	0.385	3.88548e-15	SPCs	18676
9330102E08Rik	1.21628e-19	0.332527	0.377	0.302	3.92677e-15	SPCs	330427
Arhgef7	1.64246e-19	0.273005	0.393	0.317	5.30267e-15	SPCs	54126
Cdc42bpa	1.71213e-19	0.370314	0.212	0.15	5.5276e-15	SPCs	226751
Mis18bp1	1.79313e-19	0.343955	0.29	0.218	5.78913e-15	SPCs	217653
Ralgapb	1.89713e-19	0.274286	0.291	0.22	6.12489e-15	SPCs	228850
Gm14244	1.93325e-19	0.450383	0.454	0.382	6.2415e-15	SPCs	102641286
Parg	2.13921e-19	0.281155	0.3	0.229	6.90643e-15	SPCs	26430
Gtf2a1	2.20159e-19	0.290876	0.422	0.34	7.10782e-15	SPCs	83602
Zcchc14	2.76883e-19	0.282512	0.256	0.189	8.93916e-15	SPCs	142682
Ppp4r3a	2.85924e-19	0.302386	0.435	0.35	9.23106e-15	SPCs	68734
4930568A13Rik	2.88028e-19	0.278421	0.376	0.301	9.29897e-15	SPCs	105244708
Cmtm6	2.94528e-19	0.391653	0.236	0.17	9.50883e-15	SPCs	67213
Nt5c2	2.98748e-19	0.277372	0.464	0.381	9.64507e-15	SPCs	76952
Pax5	2.99823e-19	0.41122	0.196	0.136	9.67977e-15	SPCs	18507
Trim44	3.27637e-19	0.280517	0.485	0.397	1.05777e-14	SPCs	80985
Trappc11	4.1234e-19	0.398515	0.269	0.201	1.33124e-14	SPCs	320714
Pum2	4.19785e-19	0.319499	0.384	0.304	1.35528e-14	SPCs	80913
Med13	4.5343e-19	0.372019	0.337	0.261	1.4639e-14	SPCs	327987
Nom1	4.5902e-19	0.300082	0.254	0.187	1.48195e-14	SPCs	433864
Usp45	4.81129e-19	0.310722	0.224	0.16	1.55333e-14	SPCs	77593
4930402F11Rik	4.99161e-19	0.282505	0.402	0.321	1.61154e-14	SPCs	73796
R3hdm2	5.06818e-19	0.290953	0.291	0.221	1.63626e-14	SPCs	71750
Dgcr8	5.22972e-19	0.391981	0.31	0.239	1.68842e-14	SPCs	94223
Grik5	5.54308e-19	0.272248	0.433	0.353	1.78958e-14	SPCs	14809
Pou2f1	5.78563e-19	0.323983	0.329	0.255	1.86789e-14	SPCs	18986
Ccdc14	6.04807e-19	0.279686	0.28	0.21	1.95262e-14	SPCs	239839
Lrch3	6.11187e-19	0.322226	0.417	0.336	1.97322e-14	SPCs	70144
Dnmt1	6.14524e-19	0.400147	0.265	0.2	1.98399e-14	SPCs	13433
Zfp281	7.43413e-19	0.32461	0.231	0.168	2.40011e-14	SPCs	226442
Pik3cb	8.60201e-19	0.271372	0.208	0.148	2.77716e-14	SPCs	74769
Xpo1	8.60858e-19	0.28535	0.408	0.328	2.77928e-14	SPCs	103573
Ppp3cb	9.39108e-19	0.285136	0.37	0.29	3.03191e-14	SPCs	19056
Megf9	1.06701e-18	0.295199	0.359	0.281	3.44484e-14	SPCs	230316
Map1b	1.0701e-18	0.484027	0.189	0.132	3.45482e-14	SPCs	17755
Ccdc47	1.13575e-18	0.337582	0.368	0.294	3.66677e-14	SPCs	67163
Polq	1.14833e-18	0.399197	0.181	0.125	3.70739e-14	SPCs	77782
Chd2	1.1726e-18	0.308405	0.274	0.204	3.78572e-14	SPCs	244059
Tfdp1	1.21993e-18	0.268882	0.38	0.304	3.93854e-14	SPCs	21781
Numa1	1.31441e-18	0.269047	0.304	0.232	4.24357e-14	SPCs	101706
Ttf1	1.37393e-18	0.28136	0.366	0.29	4.43573e-14	SPCs	22130
Lbr	1.38225e-18	0.272289	0.302	0.231	4.4626e-14	SPCs	98386
Cd44	1.47199e-18	0.701983	0.141	0.092	4.75232e-14	SPCs	12505
Eno3	1.52738e-18	0.340726	0.276	0.208	4.93116e-14	SPCs	13808
Zfp148	1.54871e-18	0.295303	0.227	0.164	5.00001e-14	SPCs	22661
Plekhg4	1.55516e-18	0.26672	0.245	0.18	5.02083e-14	SPCs	102075
Gls	1.57953e-18	0.342109	0.217	0.155	5.0995e-14	SPCs	14660
Pcnx3	1.73001e-18	0.316676	0.334	0.26	5.58535e-14	SPCs	104401
Chst1	1.76799e-18	0.354063	0.247	0.183	5.70796e-14	SPCs	76969
Gm16083	1.89393e-18	0.342862	0.29	0.223	6.11455e-14	SPCs	102640300
Spata18	1.96402e-18	0.299999	0.603	0.518	6.34085e-14	SPCs	73472
Dennd4a	2.10961e-18	0.376884	0.256	0.191	6.81087e-14	SPCs	102442
Nsd1	2.27278e-18	0.316256	0.272	0.205	7.33766e-14	SPCs	18193
Ccdc91	2.32806e-18	0.341666	0.45	0.37	7.51614e-14	SPCs	67015
Lrig2	2.38934e-18	0.369506	0.311	0.24	7.71397e-14	SPCs	269473
Reep6	2.41485e-18	0.363217	0.511	0.426	7.79635e-14	SPCs	70335
Vwa8	2.42199e-18	0.274582	0.397	0.319	7.81939e-14	SPCs	219189
Itpr3os	2.43475e-18	0.582942	0.213	0.156	7.8606e-14	SPCs	105246244
Atg2b	2.49888e-18	0.278232	0.294	0.223	8.06762e-14	SPCs	76559
Clasp2	2.70394e-18	0.321502	0.237	0.174	8.72969e-14	SPCs	76499
Washc4	3.16542e-18	0.557751	0.142	0.093	1.02196e-13	SPCs	319277
Zeb1	3.42527e-18	0.304838	0.199	0.141	1.10585e-13	SPCs	21417
Spg11	3.48993e-18	0.286798	0.192	0.135	1.12672e-13	SPCs	214585
Nbea	3.51151e-18	0.297802	0.325	0.254	1.13369e-13	SPCs	26422
Prpsap2	3.68276e-18	0.282267	0.312	0.241	1.18898e-13	SPCs	212627
Ercc6l2	3.73231e-18	0.272064	0.282	0.212	1.20498e-13	SPCs	76251
Pds5a	3.73578e-18	0.33672	0.458	0.375	1.2061e-13	SPCs	71521
Acvr1b	3.78351e-18	0.337506	0.192	0.135	1.22151e-13	SPCs	11479
Prkdc	3.80194e-18	0.444327	0.14	0.091	1.22746e-13	SPCs	19090
Ints7	3.8169e-18	0.338843	0.33	0.26	1.23229e-13	SPCs	77065
Papolg	4.4242e-18	0.36267	0.225	0.163	1.42835e-13	SPCs	216578
Gm21284	4.45223e-18	0.28506	0.284	0.215	1.4374e-13	SPCs	100861870
Ptprq	4.69283e-18	0.313124	0.329	0.257	1.51508e-13	SPCs	237523
Man2a2	4.84231e-18	0.277202	0.297	0.228	1.56334e-13	SPCs	140481
Map4k3	5.55911e-18	0.319928	0.304	0.232	1.79476e-13	SPCs	225028
Commd10	5.56866e-18	0.309529	0.223	0.161	1.79784e-13	SPCs	69456
Gm15614	5.91506e-18	0.367311	0.195	0.138	1.90968e-13	SPCs	102640951
Khsrp	6.06428e-18	0.293301	0.478	0.398	1.95785e-13	SPCs	16549
Dennd1a	6.11902e-18	0.297219	0.386	0.309	1.97553e-13	SPCs	227801
Pkd2l1	6.27393e-18	0.375712	0.17	0.116	2.02554e-13	SPCs	329064
Emsy	6.48873e-18	0.274509	0.378	0.303	2.09489e-13	SPCs	233545
1700003L19Rik	6.607e-18	0.739662	0.116	0.073	2.13307e-13	SPCs	75493
Paip1	6.85753e-18	0.27123	0.353	0.278	2.21395e-13	SPCs	218693
Tctn1	7.64123e-18	0.273398	0.405	0.325	2.46697e-13	SPCs	654470
Zfpm2	7.98838e-18	0.348189	0.338	0.269	2.57905e-13	SPCs	22762
4921525O09Rik	8.31253e-18	0.347317	0.316	0.249	2.6837e-13	SPCs	74050
Ntm	8.40524e-18	0.318636	0.171	0.118	2.71363e-13	SPCs	235106
Ptprs	8.84641e-18	0.281075	0.368	0.295	2.85606e-13	SPCs	19280
Ythdf2	9.80454e-18	0.266306	0.45	0.369	3.1654e-13	SPCs	213541
Npas3	9.87183e-18	0.314137	0.258	0.196	3.18712e-13	SPCs	27386
Rnf144b	1.0629e-17	0.283583	0.288	0.221	3.43156e-13	SPCs	218215
4930578E11Rik	1.11684e-17	0.369487	0.419	0.35	3.60571e-13	SPCs	78058
Dcdc2b	1.17816e-17	0.34679	0.168	0.116	3.80368e-13	SPCs	100504491
Stradb	1.49701e-17	0.283879	0.317	0.245	4.83311e-13	SPCs	227154
Gm21221	1.54384e-17	0.536704	0.174	0.122	4.9843e-13	SPCs	100861794
Prpf19	1.85163e-17	0.283204	0.316	0.245	5.97799e-13	SPCs	28000
Sgpp2	2.13324e-17	0.29228	0.277	0.211	6.88716e-13	SPCs	433323
Rlf	2.22584e-17	0.263835	0.373	0.296	7.18614e-13	SPCs	109263
Usp12	2.45966e-17	0.494673	0.204	0.147	7.94101e-13	SPCs	22217
Marf1	2.97946e-17	0.268898	0.278	0.211	9.61918e-13	SPCs	223989
Pik3ca	3.29859e-17	0.395767	0.182	0.127	1.06495e-12	SPCs	18706
Tmem161b	3.31136e-17	0.310021	0.317	0.248	1.06907e-12	SPCs	72745
Pggt1b	3.61041e-17	0.303062	0.285	0.216	1.16562e-12	SPCs	225467
Enox1	3.62501e-17	0.359019	0.217	0.159	1.17033e-12	SPCs	239188
Cul9	3.68986e-17	0.276563	0.249	0.187	1.19127e-12	SPCs	78309
4732471J01Rik	3.84414e-17	0.272166	0.342	0.267	1.24108e-12	SPCs	654804
Usp25	3.99019e-17	0.366087	0.239	0.176	1.28823e-12	SPCs	30940
Ncbp3	4.04175e-17	0.336996	0.181	0.126	1.30488e-12	SPCs	66874
Acaca	4.39268e-17	0.313764	0.198	0.141	1.41818e-12	SPCs	107476
Pdzd8	4.4948e-17	0.289378	0.492	0.41	1.45115e-12	SPCs	107368
Zfp106	4.86721e-17	0.337252	0.367	0.289	1.57138e-12	SPCs	20402
Kif6	5.12505e-17	0.295971	0.332	0.264	1.65462e-12	SPCs	319991
Ncoa3	5.37705e-17	0.31262	0.281	0.214	1.73598e-12	SPCs	17979
Zup1	5.69601e-17	0.341403	0.313	0.247	1.83896e-12	SPCs	72580
Agtr1b	5.70126e-17	0.568317	0.109	0.068	1.84065e-12	SPCs	11608
Ncl	5.78709e-17	0.357989	0.34	0.27	1.86836e-12	SPCs	17975
4933411K16Rik	5.92707e-17	0.341693	0.467	0.393	1.91356e-12	SPCs	66765
Adal	6.39641e-17	0.37894	0.159	0.109	2.06508e-12	SPCs	75894
Nfatc3	6.60005e-17	0.384726	0.159	0.109	2.13083e-12	SPCs	18021
Sec24a	6.95805e-17	0.272657	0.282	0.216	2.24641e-12	SPCs	77371
Bloc1s6os	7.16539e-17	0.322547	0.197	0.142	2.31335e-12	SPCs	75915
Scaf8	7.37506e-17	0.33916	0.201	0.145	2.38104e-12	SPCs	106583
Shprh	7.47226e-17	0.61011	0.127	0.083	2.41242e-12	SPCs	268281
Arid1a	7.90125e-17	0.270656	0.369	0.296	2.55092e-12	SPCs	93760
Stox1	8.36205e-17	0.446278	0.14	0.093	2.69969e-12	SPCs	216021
1700006A11Rik	8.8069e-17	0.295574	0.551	0.479	2.84331e-12	SPCs	71824
Fgf7	9.21069e-17	0.574081	0.135	0.09	2.97367e-12	SPCs	14178
Hormad2	9.47295e-17	0.309617	0.4	0.324	3.05834e-12	SPCs	75828
Fbxl17	9.88988e-17	0.303211	0.279	0.214	3.19295e-12	SPCs	50758
Rc3h1	1.0056e-16	0.275241	0.472	0.392	3.24659e-12	SPCs	381305
Fech	1.03298e-16	0.287587	0.37	0.295	3.33496e-12	SPCs	14151
Gcc1	1.08047e-16	0.33407	0.157	0.107	3.48831e-12	SPCs	74375
Rngtt	1.1728e-16	0.323626	0.218	0.159	3.78638e-12	SPCs	24018
Tiparp	1.19324e-16	0.278305	0.286	0.219	3.85238e-12	SPCs	99929
Arf2	1.22415e-16	0.278458	0.339	0.266	3.95216e-12	SPCs	11841
Mindy2	1.3776e-16	0.349269	0.166	0.115	4.44758e-12	SPCs	235461
Lipe	1.42412e-16	0.384602	0.308	0.241	4.59778e-12	SPCs	16890
Ccdc15	1.52339e-16	0.276285	0.309	0.242	4.91826e-12	SPCs	245902
Ccdc9	1.52905e-16	0.292904	0.283	0.218	4.93655e-12	SPCs	243846
Trp53inp1	1.65134e-16	0.443488	0.102	0.063	5.33135e-12	SPCs	60599
Aff4	1.65682e-16	0.313183	0.417	0.339	5.34904e-12	SPCs	93736
Dmxl2	1.74497e-16	0.298733	0.353	0.28	5.63364e-12	SPCs	235380
Pkm	1.82164e-16	0.290879	0.328	0.259	5.88117e-12	SPCs	18746
Mark2	1.90223e-16	0.28207	0.437	0.364	6.14136e-12	SPCs	13728
Tlk1	2.02249e-16	0.355404	0.264	0.201	6.52962e-12	SPCs	228012
Isg20l2	2.0707e-16	0.394259	0.264	0.202	6.68524e-12	SPCs	229504
Bri3bp	2.13644e-16	0.290417	0.209	0.153	6.89751e-12	SPCs	76809
Wdr25	2.34211e-16	0.304743	0.301	0.234	7.56151e-12	SPCs	212198
Zswim6	2.61701e-16	0.331077	0.202	0.147	8.44902e-12	SPCs	67263
Odr4	2.80683e-16	0.32007	0.186	0.132	9.06185e-12	SPCs	226499
Gm614	2.8187e-16	0.599558	0.177	0.127	9.10018e-12	SPCs	245536
Arel1	2.95883e-16	0.305541	0.281	0.217	9.55257e-12	SPCs	68497
Snhg20	2.99202e-16	0.499165	0.15	0.103	9.65973e-12	SPCs	76972
Desi2	3.01457e-16	0.332729	0.29	0.226	9.73255e-12	SPCs	78825
Drosha	3.03816e-16	0.416587	0.169	0.118	9.80871e-12	SPCs	14000
Jun	3.05519e-16	0.267654	0.258	0.195	9.86367e-12	SPCs	16476
Mettl14	3.07766e-16	0.398043	0.181	0.128	9.93622e-12	SPCs	210529
Gml	3.12839e-16	0.275941	0.351	0.279	1.01e-11	SPCs	625599
Pou2f2	3.26258e-16	0.31145	0.24	0.18	1.05332e-11	SPCs	18987
Fam234b	3.33878e-16	0.289743	0.254	0.192	1.07793e-11	SPCs	74525
Smad5	3.36084e-16	0.315628	0.209	0.153	1.08505e-11	SPCs	17129
Peak1	3.60977e-16	0.405298	0.257	0.195	1.16541e-11	SPCs	244895
Adam17	3.63985e-16	0.293175	0.214	0.157	1.17513e-11	SPCs	11491
Ctnnd1	3.73325e-16	0.282178	0.44	0.362	1.20528e-11	SPCs	12388
Mbd1	3.94143e-16	0.322229	0.2	0.145	1.27249e-11	SPCs	17190
Rnpc3	4.12541e-16	0.316404	0.408	0.33	1.33189e-11	SPCs	67225
Stxbp1	4.18312e-16	0.394265	0.171	0.12	1.35052e-11	SPCs	20910
4930581F22Rik	4.33356e-16	0.360884	0.304	0.241	1.39909e-11	SPCs	78934
Creb1	4.41309e-16	0.320467	0.344	0.272	1.42477e-11	SPCs	12912
Kif13b	4.98925e-16	0.320305	0.241	0.181	1.61078e-11	SPCs	16554
Malt1	4.99841e-16	0.289196	0.187	0.134	1.61374e-11	SPCs	240354
Ythdc2	5.0763e-16	0.271967	0.231	0.172	1.63888e-11	SPCs	240255
Tcaim	5.36561e-16	0.285098	0.296	0.229	1.73229e-11	SPCs	382117
Pcca	5.72057e-16	0.28305	0.253	0.189	1.84689e-11	SPCs	110821
Cpsf7	6.02125e-16	0.439048	0.236	0.179	1.94396e-11	SPCs	269061
Chd9	6.05021e-16	0.395985	0.17	0.119	1.95331e-11	SPCs	109151
Slc38a6	6.15909e-16	0.267892	0.345	0.275	1.98846e-11	SPCs	625098
Rad54l2	6.18143e-16	0.464301	0.201	0.147	1.99568e-11	SPCs	81000
Plekhh2	6.23166e-16	0.267512	0.365	0.292	2.01189e-11	SPCs	213556
Sacs	6.84813e-16	0.426515	0.171	0.12	2.21092e-11	SPCs	50720
Strip2	7.72871e-16	0.368055	0.245	0.184	2.49521e-11	SPCs	320609
Tnpo2	7.94317e-16	0.311603	0.276	0.213	2.56445e-11	SPCs	212999
Pgm2l1	7.94734e-16	0.300951	0.466	0.388	2.5658e-11	SPCs	70974
Armh3	8.14183e-16	0.300205	0.253	0.193	2.62859e-11	SPCs	71617
Appl2	8.42707e-16	0.483842	0.125	0.082	2.72068e-11	SPCs	216190
Trim17	8.52208e-16	0.401656	0.457	0.379	2.75135e-11	SPCs	56631
Ptprm	8.72316e-16	0.292601	0.202	0.147	2.81627e-11	SPCs	19274
1700012A03Rik	1.05264e-15	0.563243	0.343	0.278	3.39845e-11	SPCs	76382
Tssk6	1.05324e-15	0.452928	0.351	0.287	3.40039e-11	SPCs	83984
Spice1	1.09414e-15	0.285193	0.268	0.206	3.53244e-11	SPCs	212514
Mon2	1.09507e-15	0.26427	0.294	0.227	3.53544e-11	SPCs	67074
Fancm	1.10636e-15	0.347963	0.125	0.082	3.5719e-11	SPCs	104806
Kbtbd8	1.11633e-15	0.347244	0.158	0.109	3.60407e-11	SPCs	243574
Hmga2	1.13228e-15	0.312077	0.216	0.161	3.65555e-11	SPCs	15364
Gnasas1	1.18684e-15	0.312636	0.271	0.21	3.83172e-11	SPCs	56802
Hspa14	1.20089e-15	0.394701	0.153	0.105	3.87706e-11	SPCs	50497
Arhgap11a	1.23509e-15	0.31102	0.202	0.147	3.98749e-11	SPCs	228482
Cep78	1.2932e-15	0.300791	0.2	0.146	4.17511e-11	SPCs	208518
Kbtbd6	1.29759e-15	0.280359	0.188	0.136	4.18926e-11	SPCs	432879
Uck1	1.30192e-15	0.303559	0.231	0.173	4.20324e-11	SPCs	22245
Eps15l1	1.8126e-15	0.394608	0.136	0.092	5.85199e-11	SPCs	13859
Cip2a	1.84378e-15	0.349498	0.356	0.288	5.95264e-11	SPCs	224171
Lsm5	1.97415e-15	0.329643	0.309	0.244	6.37353e-11	SPCs	66373
Champ1	2.01694e-15	0.345956	0.147	0.101	6.51168e-11	SPCs	101994
Hmbox1	2.03527e-15	0.392051	0.176	0.125	6.57086e-11	SPCs	219150
Grb10	2.07002e-15	0.314869	0.153	0.106	6.68306e-11	SPCs	14783
Lats2	2.07761e-15	0.30421	0.235	0.176	6.70758e-11	SPCs	50523
Rnf170	2.08997e-15	0.300965	0.149	0.103	6.74747e-11	SPCs	77733
Slc25a36	2.21062e-15	0.321573	0.286	0.222	7.137e-11	SPCs	192287
Rnf180	2.26604e-15	0.301755	0.208	0.152	7.31593e-11	SPCs	71816
Zc3h12c	2.32984e-15	0.285503	0.157	0.108	7.52188e-11	SPCs	244871
C2cd4b	2.56135e-15	0.352098	0.2	0.146	8.26932e-11	SPCs	75697
Cwf19l2	2.70235e-15	0.308557	0.257	0.196	8.72453e-11	SPCs	244672
Hfm1	3.03203e-15	0.302965	0.283	0.222	9.78892e-11	SPCs	330149
Fanci	3.35625e-15	0.27097	0.242	0.184	1.08356e-10	SPCs	208836
Ptk2	3.81606e-15	0.26923	0.414	0.338	1.23201e-10	SPCs	14083
Gm17494	3.83101e-15	0.399261	0.221	0.165	1.23684e-10	SPCs	100503394
Gm11423	3.85789e-15	0.269947	0.295	0.231	1.24552e-10	SPCs	100503272
Sppl2a	4.656e-15	0.31594	0.185	0.133	1.50319e-10	SPCs	66552
Gan	4.66452e-15	0.315894	0.293	0.23	1.50594e-10	SPCs	209239
4933439C10Rik	5.2059e-15	0.60868	0.119	0.078	1.68072e-10	SPCs	74476
Wdr36	5.30873e-15	0.270312	0.217	0.162	1.71392e-10	SPCs	225348
Fbxo11	5.80912e-15	0.519427	0.131	0.089	1.87547e-10	SPCs	225055
Cyp19a1	5.88723e-15	0.475619	0.296	0.239	1.90069e-10	SPCs	13075
Bmt2	6.31675e-15	0.503449	0.115	0.075	2.03936e-10	SPCs	101148
4930544I03Rik	6.31867e-15	0.390471	0.201	0.15	2.03998e-10	SPCs	78197
Raf1	6.65327e-15	0.336899	0.331	0.267	2.14801e-10	SPCs	110157
Fastkd1	7.12072e-15	0.341816	0.177	0.129	2.29892e-10	SPCs	320720
Apc	7.20399e-15	0.337809	0.171	0.122	2.32581e-10	SPCs	11789
Ccdc142	7.205e-15	0.37073	0.118	0.077	2.32613e-10	SPCs	243510
Gm21269	7.43108e-15	0.357409	0.437	0.37	2.39912e-10	SPCs	100861851
Micall1	7.44737e-15	0.279098	0.213	0.159	2.40438e-10	SPCs	27008
C2cd5	7.59775e-15	0.345856	0.212	0.159	2.45293e-10	SPCs	74741
Prpf4	7.84017e-15	0.264332	0.276	0.213	2.5312e-10	SPCs	70052
Ppcdc	7.89922e-15	0.306126	0.163	0.115	2.55026e-10	SPCs	66812
Vps13d	8.14353e-15	0.511435	0.127	0.085	2.62914e-10	SPCs	230895
Blmh	8.65263e-15	0.290974	0.253	0.193	2.7935e-10	SPCs	104184
Aspm	8.99733e-15	0.382258	0.232	0.175	2.90479e-10	SPCs	12316
Rapgef4	1.02289e-14	0.303916	0.168	0.119	3.30239e-10	SPCs	56508
Zfp770	1.03302e-14	0.460165	0.119	0.079	3.33511e-10	SPCs	228491
Ppp1r12b	1.13514e-14	0.355757	0.209	0.155	3.6648e-10	SPCs	329251
Zmynd11	1.26013e-14	0.317353	0.163	0.116	4.06834e-10	SPCs	66505
Gm19583	1.41426e-14	0.447726	0.177	0.129	4.56593e-10	SPCs	100503184
Pnldc1	1.41638e-14	0.317567	0.217	0.163	4.57278e-10	SPCs	240023
Gm6567	1.5655e-14	0.306236	0.306	0.244	5.05422e-10	SPCs	625243
Phc3	1.61592e-14	0.414159	0.116	0.077	5.21701e-10	SPCs	241915
Plcg1	1.65174e-14	0.312492	0.186	0.135	5.33264e-10	SPCs	18803
Pdss2	1.67642e-14	0.321456	0.234	0.178	5.41231e-10	SPCs	71365
Apoe	1.68846e-14	0.377066	0.131	0.089	5.4512e-10	SPCs	11816
Rad9b	1.84369e-14	0.35212	0.314	0.251	5.95234e-10	SPCs	231724
Med23	1.84786e-14	0.294401	0.233	0.178	5.96581e-10	SPCs	70208
Oaz3	1.85394e-14	0.352135	0.75	0.674	5.98545e-10	SPCs	53814
Tbc1d23	2.04601e-14	0.286268	0.205	0.152	6.60553e-10	SPCs	67581
Mad1l1	2.1282e-14	0.284433	0.352	0.284	6.87089e-10	SPCs	17120
Mybbp1a	2.1578e-14	0.329473	0.189	0.138	6.96645e-10	SPCs	18432
Spatc1	2.53922e-14	0.409859	0.182	0.134	8.19788e-10	SPCs	74281
Nrxn1	2.62032e-14	0.394609	0.211	0.16	8.4597e-10	SPCs	18189
Gm34585	2.80378e-14	0.263981	0.304	0.242	9.052e-10	SPCs	102637889
Psap	3.23765e-14	0.333831	0.209	0.157	1.04527e-09	SPCs	19156
Kif21b	3.39117e-14	0.385426	0.182	0.134	1.09484e-09	SPCs	16565
Acly	3.66939e-14	0.296584	0.162	0.115	1.18466e-09	SPCs	104112
Fbxo42	3.7384e-14	0.263252	0.393	0.32	1.20694e-09	SPCs	213499
Fam13c	3.80452e-14	0.382641	0.171	0.124	1.22829e-09	SPCs	71721
Myo7a	3.85929e-14	0.286647	0.168	0.12	1.24597e-09	SPCs	17921
Clk1	4.20376e-14	0.273124	0.316	0.252	1.35718e-09	SPCs	12747
1700001K19Rik	4.29315e-14	0.392346	0.356	0.294	1.38604e-09	SPCs	66323
E2f8	4.52306e-14	0.293806	0.227	0.171	1.46027e-09	SPCs	108961
Gabpb1	4.62721e-14	0.285825	0.225	0.17	1.49389e-09	SPCs	14391
Tbcd	4.77359e-14	0.334168	0.199	0.148	1.54115e-09	SPCs	108903
Sgpp1	4.81707e-14	0.322462	0.149	0.104	1.55519e-09	SPCs	81535
Dlg1	4.94445e-14	0.282419	0.304	0.242	1.59632e-09	SPCs	13383
Thap12	5.25371e-14	0.388706	0.148	0.104	1.69616e-09	SPCs	72981
Rictor	5.51321e-14	0.407506	0.219	0.166	1.77994e-09	SPCs	78757
Cfap97d2	5.96785e-14	0.327189	0.184	0.135	1.92672e-09	SPCs	403185
Hpse2	6.55357e-14	0.411641	0.161	0.115	2.11582e-09	SPCs	545291
Ctbp1	6.73569e-14	0.322008	0.174	0.126	2.17462e-09	SPCs	13016
Eml5	6.82227e-14	0.367383	0.165	0.118	2.20257e-09	SPCs	319670
Otud7a	6.8889e-14	0.400471	0.168	0.121	2.22408e-09	SPCs	170711
Ttc14	6.89889e-14	0.268743	0.239	0.183	2.22731e-09	SPCs	67120
Wdr75	7.15058e-14	0.271327	0.217	0.164	2.30856e-09	SPCs	73674
Zzef1	7.16711e-14	0.412335	0.223	0.169	2.3139e-09	SPCs	195018
Ptpn12	7.33049e-14	0.287429	0.139	0.097	2.36665e-09	SPCs	19248
Ubqlnl	7.35403e-14	0.414701	0.157	0.113	2.37425e-09	SPCs	244179
2610021A01Rik	7.42139e-14	0.354308	0.175	0.128	2.39599e-09	SPCs	668572
Atf6	7.52021e-14	0.273575	0.225	0.171	2.4279e-09	SPCs	226641
Kpna3	9.01795e-14	0.28895	0.196	0.145	2.91145e-09	SPCs	16648
Nkiras1	1.01376e-13	0.272517	0.242	0.186	3.27291e-09	SPCs	69721
Ttyh3	1.08333e-13	0.298758	0.16	0.114	3.49754e-09	SPCs	78339
Dhx57	1.13118e-13	0.405676	0.166	0.12	3.65201e-09	SPCs	106794
Tanc2	1.19816e-13	0.350244	0.195	0.145	3.86825e-09	SPCs	77097
Gm5930	1.20991e-13	0.463764	0.121	0.082	3.90621e-09	SPCs	546250
Sgk3	1.25736e-13	0.263756	0.225	0.171	4.05939e-09	SPCs	170755
Dync1li1	1.28597e-13	0.281275	0.221	0.167	4.15175e-09	SPCs	235661
Tprkb	1.33068e-13	0.412191	0.116	0.078	4.29611e-09	SPCs	69786
Ibtk	1.51856e-13	0.402659	0.177	0.13	4.90266e-09	SPCs	108837
Hdac4	1.53378e-13	0.406735	0.161	0.116	4.95182e-09	SPCs	208727
Kif14	1.60544e-13	0.455506	0.193	0.145	5.18316e-09	SPCs	381293
Gpc2	1.61009e-13	0.471699	0.108	0.071	5.19818e-09	SPCs	71951
Idh1	1.81922e-13	0.263094	0.33	0.266	5.87337e-09	SPCs	15926
Pfkfb2	1.85618e-13	0.380077	0.189	0.14	5.99267e-09	SPCs	18640
Nlk	1.92558e-13	0.271666	0.314	0.251	6.21674e-09	SPCs	18099
Foxred1	1.98914e-13	0.278941	0.23	0.176	6.42194e-09	SPCs	235169
Phip	2.20728e-13	0.364619	0.17	0.124	7.12621e-09	SPCs	83946
Pnpt1	2.22522e-13	0.264001	0.28	0.221	7.18412e-09	SPCs	71701
Map1s	2.22555e-13	0.275883	0.235	0.18	7.18519e-09	SPCs	270058
Uba5	2.25016e-13	0.289289	0.231	0.178	7.26464e-09	SPCs	66663
Mink1	2.26874e-13	0.481179	0.158	0.114	7.32462e-09	SPCs	50932
Tmem87b	2.46651e-13	0.462489	0.105	0.069	7.96313e-09	SPCs	72477
Zmym6	2.58776e-13	0.349196	0.287	0.228	8.35457e-09	SPCs	100177
Dag1	2.59383e-13	0.326272	0.204	0.153	8.37419e-09	SPCs	13138
4933411E06Rik	2.69826e-13	0.390244	0.152	0.109	8.71134e-09	SPCs	71181
Tube1	2.81788e-13	0.348968	0.143	0.101	9.09754e-09	SPCs	71924
4930571K23Rik	3.01552e-13	0.464424	0.291	0.236	9.73561e-09	SPCs	75861
Timm29	3.0372e-13	0.438899	0.159	0.114	9.80559e-09	SPCs	69773
Tsc2	3.36259e-13	0.352701	0.138	0.097	1.08561e-08	SPCs	22084
Ttc8	3.39929e-13	0.269605	0.257	0.2	1.09746e-08	SPCs	76260
Ccne2	3.56231e-13	0.335062	0.196	0.148	1.15009e-08	SPCs	12448
Borcs5	3.69975e-13	0.28127	0.181	0.134	1.19446e-08	SPCs	67774
Klhl18	3.78506e-13	0.28389	0.226	0.173	1.22201e-08	SPCs	270201
Lnpep	3.801e-13	0.367823	0.118	0.08	1.22715e-08	SPCs	240028
Ube2e2	3.9159e-13	0.397613	0.164	0.12	1.26425e-08	SPCs	218793
Sike1	4.06077e-13	0.270934	0.225	0.173	1.31102e-08	SPCs	66641
Manea	4.15842e-13	0.347907	0.146	0.103	1.34255e-08	SPCs	242362
Slfnl1	4.21944e-13	0.396213	0.253	0.2	1.36225e-08	SPCs	194219
Rfx7	4.2617e-13	0.357228	0.227	0.175	1.37589e-08	SPCs	319758
Sh3bgrl2	4.28849e-13	0.379643	0.19	0.142	1.38454e-08	SPCs	212531
Myo9b	4.49817e-13	0.370154	0.162	0.117	1.45223e-08	SPCs	17925
Zdhhc3	4.58423e-13	0.404938	0.178	0.131	1.48002e-08	SPCs	69035
Trpm7	4.81677e-13	0.505094	0.103	0.068	1.5551e-08	SPCs	58800
Casp8ap2	4.90117e-13	0.344774	0.206	0.157	1.58234e-08	SPCs	26885
Surf6	5.22939e-13	0.279674	0.111	0.074	1.68831e-08	SPCs	20935
Car2	5.81257e-13	0.321302	0.349	0.288	1.87659e-08	SPCs	12349
Repin1	6.06719e-13	0.302929	0.189	0.141	1.95879e-08	SPCs	58887
Zfp322a	6.4533e-13	0.2803	0.217	0.165	2.08345e-08	SPCs	218100
Gabpb2	6.47615e-13	0.352019	0.157	0.113	2.09082e-08	SPCs	213054
Pi4kb	6.59157e-13	0.292094	0.194	0.146	2.12809e-08	SPCs	107650
Acte1	6.62783e-13	0.446561	0.237	0.187	2.13979e-08	SPCs	102636989
Iqcf3	7.03658e-13	0.28247	0.377	0.315	2.27176e-08	SPCs	68265
Vps41	7.42131e-13	0.30352	0.199	0.15	2.39597e-08	SPCs	218035
Pikfyve	7.4427e-13	0.292633	0.21	0.159	2.40288e-08	SPCs	18711
Actn4	7.48678e-13	0.364223	0.127	0.088	2.41711e-08	SPCs	60595
Brms1l	8.16691e-13	0.284822	0.111	0.075	2.63669e-08	SPCs	52592
Strip1	8.34254e-13	0.292801	0.216	0.165	2.69339e-08	SPCs	229707
Nif3l1	9.12008e-13	0.465184	0.189	0.142	2.94442e-08	SPCs	65102
Socs1	9.2509e-13	0.339411	0.115	0.078	2.98665e-08	SPCs	12703
Lmbrd2	1.00498e-12	0.285153	0.229	0.177	3.24459e-08	SPCs	320506
Hipk2	1.09213e-12	0.335572	0.16	0.117	3.52595e-08	SPCs	15258
Dpp9	1.1032e-12	0.348328	0.202	0.152	3.56168e-08	SPCs	224897
Map3k3	1.13399e-12	0.441294	0.125	0.087	3.66108e-08	SPCs	26406
Gm33037	1.13941e-12	0.304008	0.165	0.12	3.6786e-08	SPCs	102635789
Kbtbd7	1.18363e-12	0.540426	0.108	0.073	3.82134e-08	SPCs	211255
Gm31126	1.21162e-12	0.269953	0.171	0.125	3.9117e-08	SPCs	102633258
N4bp1	1.23858e-12	0.407413	0.125	0.087	3.99875e-08	SPCs	80750
Ccnb1ip1	1.24657e-12	0.296753	0.168	0.124	4.02456e-08	SPCs	239083
Rrn3	1.34949e-12	0.359645	0.193	0.146	4.35682e-08	SPCs	106298
Usp33	1.401e-12	0.376685	0.139	0.098	4.52313e-08	SPCs	170822
Caprin2	1.41393e-12	0.374084	0.15	0.109	4.56487e-08	SPCs	232560
Eif5a2	1.4777e-12	0.314221	0.232	0.18	4.77077e-08	SPCs	208691
Akap13	1.50152e-12	0.273658	0.196	0.148	4.84765e-08	SPCs	75547
Ago3	1.73476e-12	0.279678	0.242	0.189	5.60068e-08	SPCs	214150
Klhl11	1.77772e-12	0.267962	0.301	0.24	5.73935e-08	SPCs	217194
Maz	2.09855e-12	0.272012	0.181	0.135	6.77516e-08	SPCs	17188
Unc13b	2.13685e-12	0.392739	0.133	0.094	6.89883e-08	SPCs	22249
Pak1	2.17434e-12	0.374321	0.137	0.096	7.01985e-08	SPCs	18479
Dennd5a	2.39592e-12	0.265434	0.272	0.215	7.73524e-08	SPCs	19347
Evi5	2.39863e-12	0.321459	0.218	0.168	7.74399e-08	SPCs	14020
Zgpat	2.88444e-12	0.294221	0.238	0.185	9.31243e-08	SPCs	229007
Etfa	3.17321e-12	0.307857	0.216	0.166	1.02447e-07	SPCs	110842
Lysmd3	3.21212e-12	0.40738	0.247	0.195	1.03703e-07	SPCs	80289
Phkb	3.49528e-12	0.298141	0.21	0.161	1.12845e-07	SPCs	102093
Dhdh	3.60441e-12	0.367205	0.139	0.099	1.16368e-07	SPCs	71755
Stk3	3.65622e-12	0.367452	0.206	0.157	1.18041e-07	SPCs	56274
Gm30159	3.74995e-12	0.354412	0.152	0.11	1.21067e-07	SPCs	102631960
Nudt15	3.80093e-12	0.337829	0.111	0.076	1.22713e-07	SPCs	214254
2810408A11Rik	3.96972e-12	0.335561	0.356	0.297	1.28162e-07	SPCs	70419
Rfx3	4.19593e-12	0.280668	0.314	0.257	1.35465e-07	SPCs	19726
Tfrc	4.25013e-12	0.356478	0.116	0.079	1.37215e-07	SPCs	22042
Trim35	4.37824e-12	0.302679	0.174	0.13	1.41352e-07	SPCs	66854
Shoc1	4.41371e-12	0.341393	0.185	0.139	1.42497e-07	SPCs	100155
Csnk1g2	4.54784e-12	0.28742	0.611	0.538	1.46827e-07	SPCs	103236
Rbm12b2	4.54834e-12	0.484584	0.103	0.069	1.46843e-07	SPCs	77604
Sh3rf2	4.82885e-12	0.342349	0.303	0.247	1.55899e-07	SPCs	269016
Zswim5	4.86257e-12	0.437955	0.138	0.099	1.56988e-07	SPCs	74464
Atraid	5.11379e-12	0.361182	0.159	0.117	1.65099e-07	SPCs	381629
Setd1a	5.1365e-12	0.274374	0.281	0.227	1.65832e-07	SPCs	233904
Zkscan3	5.21658e-12	0.26315	0.171	0.126	1.68417e-07	SPCs	72739
Smad2	5.37157e-12	0.280818	0.228	0.177	1.73421e-07	SPCs	17126
Zscan18	6.09624e-12	0.287582	0.227	0.176	1.96817e-07	SPCs	232875
Cpeb3	6.15611e-12	0.349569	0.13	0.092	1.9875e-07	SPCs	208922
Ubl4b	6.47313e-12	0.354864	0.502	0.436	2.08985e-07	SPCs	67591
Gm16168	6.49258e-12	0.26323	0.167	0.123	2.09613e-07	SPCs	102639507
Slc39a7	6.63656e-12	0.328636	0.124	0.087	2.14261e-07	SPCs	14977
Nup54	7.37385e-12	0.263607	0.25	0.197	2.38065e-07	SPCs	269113
Kat14	7.5158e-12	0.329357	0.128	0.09	2.42648e-07	SPCs	228714
Map3k2	7.7398e-12	0.49838	0.143	0.103	2.49879e-07	SPCs	26405
Khnyn	7.84728e-12	0.464448	0.108	0.074	2.53349e-07	SPCs	219094
Sned1	8.4956e-12	0.307696	0.157	0.114	2.7428e-07	SPCs	208777
1700009J07Rik	8.58316e-12	0.556271	0.19	0.147	2.77107e-07	SPCs	75188
Sipa1l3	8.98504e-12	0.372579	0.124	0.087	2.90082e-07	SPCs	74206
Lyst	9.33027e-12	0.302146	0.171	0.127	3.01228e-07	SPCs	17101
Pwwp2b	9.54426e-12	0.306002	0.311	0.255	3.08136e-07	SPCs	101631
Rbm22	9.60644e-12	0.31547	0.181	0.136	3.10144e-07	SPCs	66810
Ncor2	9.69862e-12	0.359043	0.115	0.08	3.1312e-07	SPCs	20602
Sart3	9.77121e-12	0.315158	0.293	0.237	3.15464e-07	SPCs	53890
Wsb1	1.04905e-11	0.284218	0.248	0.196	3.38687e-07	SPCs	78889
Tab2	1.05277e-11	0.33057	0.267	0.214	3.39888e-07	SPCs	68652
Morn3	1.12443e-11	0.376227	0.237	0.19	3.63022e-07	SPCs	74890
Ccm2	1.14242e-11	0.369492	0.206	0.159	3.6883e-07	SPCs	216527
Pim1	1.14321e-11	0.361433	0.199	0.153	3.69086e-07	SPCs	18712
Swap70	1.20728e-11	0.299438	0.104	0.07	3.8977e-07	SPCs	20947
Trio	1.21069e-11	0.325564	0.11	0.076	3.9087e-07	SPCs	223435
Lpp	1.23158e-11	0.359919	0.156	0.115	3.97616e-07	SPCs	210126
Scaf11	1.27212e-11	0.389821	0.112	0.077	4.10704e-07	SPCs	72193
Rnf157	1.4341e-11	0.388816	0.156	0.116	4.63001e-07	SPCs	217340
Tbk1	1.47029e-11	0.482528	0.118	0.083	4.74684e-07	SPCs	56480
Zfp410	1.51473e-11	0.348191	0.2	0.154	4.89032e-07	SPCs	52708
Usp31	1.51569e-11	0.430497	0.183	0.139	4.89341e-07	SPCs	76179
Hip1	1.54242e-11	0.285634	0.198	0.151	4.97972e-07	SPCs	215114
Dcp1a	1.57675e-11	0.406647	0.149	0.109	5.09053e-07	SPCs	75901
Xrcc6	1.63753e-11	0.33427	0.182	0.139	5.28676e-07	SPCs	14375
Dvl2	1.66321e-11	0.286587	0.2	0.155	5.36966e-07	SPCs	13543
Tsr1	1.75041e-11	0.458419	0.103	0.07	5.65118e-07	SPCs	104662
Syt1	1.86878e-11	0.301514	0.105	0.071	6.03336e-07	SPCs	20979
Vax2os	2.21239e-11	0.384735	0.184	0.139	7.1427e-07	SPCs	574519
Arnt	2.33162e-11	0.302101	0.215	0.167	7.52763e-07	SPCs	11863
Dnajb8	2.53421e-11	0.327867	0.423	0.362	8.18171e-07	SPCs	56691
Tppp2	2.62315e-11	0.442012	0.245	0.197	8.46884e-07	SPCs	219038
Sos1	2.64214e-11	0.286578	0.174	0.131	8.53016e-07	SPCs	20662
Spata22	2.69611e-11	0.357362	0.153	0.114	8.70439e-07	SPCs	380709
Pkd1	2.77289e-11	0.404034	0.105	0.072	8.95227e-07	SPCs	18763
Gm16759	2.89611e-11	0.286666	0.244	0.195	9.3501e-07	SPCs	102639582
Ddi2	3.04988e-11	0.345871	0.155	0.114	9.84654e-07	SPCs	68817
1600010M07Rik	3.33291e-11	0.265603	0.243	0.191	1.07603e-06	SPCs	69781
Hira	3.34633e-11	0.329476	0.159	0.119	1.08036e-06	SPCs	15260
Spidr	3.42835e-11	0.306223	0.137	0.098	1.10684e-06	SPCs	224008
Traip	3.64286e-11	0.26807	0.211	0.163	1.1761e-06	SPCs	22036
Nudt16l2	3.94301e-11	0.321658	0.25	0.202	1.273e-06	SPCs	73532
Fam76b	4.01452e-11	0.270215	0.253	0.202	1.29609e-06	SPCs	72826
Ccdc82	4.02021e-11	0.483648	0.157	0.117	1.29793e-06	SPCs	66396
Sacm1l	4.16655e-11	0.355207	0.151	0.112	1.34517e-06	SPCs	83493
Nsun4	4.17674e-11	0.339782	0.244	0.196	1.34846e-06	SPCs	72181
Kcnk10	4.35392e-11	0.306871	0.203	0.157	1.40566e-06	SPCs	72258
Trhde	4.55056e-11	0.33798	0.102	0.069	1.46915e-06	SPCs	237553
Nfx1	4.57049e-11	0.412926	0.106	0.073	1.47558e-06	SPCs	74164
Cabs1	4.85055e-11	0.311055	0.454	0.395	1.566e-06	SPCs	70977
Fmnl2	5.00059e-11	0.384709	0.183	0.141	1.61444e-06	SPCs	71409
1700016H13Rik	5.25924e-11	0.375865	0.422	0.365	1.69795e-06	SPCs	74218
Sun2	5.47133e-11	0.284322	0.139	0.101	1.76642e-06	SPCs	223697
Etv6	5.47486e-11	0.32331	0.169	0.127	1.76756e-06	SPCs	14011
Gigyf1	6.33677e-11	0.284167	0.136	0.099	2.04583e-06	SPCs	57330
Dnmbp	6.36104e-11	0.416905	0.136	0.099	2.05366e-06	SPCs	71972
Ccdc54	6.62079e-11	0.264921	0.299	0.245	2.13752e-06	SPCs	69339
Specc1	6.72858e-11	0.296853	0.21	0.165	2.17232e-06	SPCs	432572
Aspa	7.13342e-11	0.285938	0.15	0.111	2.30302e-06	SPCs	11484
Wdr43	7.52938e-11	0.334653	0.149	0.11	2.43086e-06	SPCs	72515
Lrrc57	7.55158e-11	0.397636	0.27	0.222	2.43803e-06	SPCs	66606
Rad52	7.85924e-11	0.321601	0.179	0.136	2.53735e-06	SPCs	19365
Snapc1	7.87284e-11	0.359858	0.176	0.134	2.54175e-06	SPCs	75627
Iqcf1	7.87538e-11	0.358093	0.332	0.278	2.54257e-06	SPCs	74267
Wbp1l	8.44847e-11	0.285119	0.153	0.113	2.72759e-06	SPCs	226178
Dffa	8.73963e-11	0.356887	0.113	0.079	2.82159e-06	SPCs	13347
Cpped1	8.81672e-11	0.351546	0.113	0.079	2.84648e-06	SPCs	223978
Tmem239	8.94827e-11	0.37306	0.317	0.265	2.88895e-06	SPCs	66766
Gm20275	9.28708e-11	0.384557	0.168	0.128	2.99833e-06	SPCs	100504539
Jund	9.42388e-11	0.363201	0.286	0.234	3.0425e-06	SPCs	16478
Bicd2	9.80751e-11	0.345541	0.112	0.079	3.16635e-06	SPCs	76895
Uhmk1	1.00429e-10	0.313696	0.138	0.101	3.24234e-06	SPCs	16589
Mtmr10	1.01646e-10	0.44813	0.107	0.074	3.28164e-06	SPCs	233315
Tubg1	1.08104e-10	0.298183	0.165	0.124	3.49013e-06	SPCs	103733
Gm12694	1.17364e-10	0.319973	0.149	0.11	3.78909e-06	SPCs	105244623
Fscn3	1.18222e-10	0.404578	0.16	0.121	3.81681e-06	SPCs	56223
Madd	1.2061e-10	0.348855	0.174	0.132	3.8939e-06	SPCs	228355
Rpap3	1.23523e-10	0.282708	0.118	0.085	3.98793e-06	SPCs	71919
Zfp934	1.2398e-10	0.28517	0.167	0.126	4.00268e-06	SPCs	77117
Rnf111	1.28417e-10	0.314004	0.21	0.165	4.14595e-06	SPCs	93836
Lelp1	1.37228e-10	0.368022	0.495	0.436	4.43042e-06	SPCs	69332
Eef1akmt1	1.42578e-10	0.278695	0.162	0.123	4.60313e-06	SPCs	68043
Nhej1	1.4838e-10	0.375942	0.112	0.079	4.79044e-06	SPCs	75570
Tmem87a	1.65211e-10	0.350709	0.182	0.139	5.33384e-06	SPCs	211499
Fam243	1.66637e-10	0.421311	0.226	0.182	5.37987e-06	SPCs	75328
Ptprg	1.6762e-10	0.291421	0.149	0.111	5.41162e-06	SPCs	19270
Zfp1	1.71201e-10	0.368399	0.118	0.084	5.52721e-06	SPCs	22640
5031439G07Rik	1.81315e-10	0.480055	0.143	0.107	5.85377e-06	SPCs	223739
Bpifa3	1.94378e-10	0.366142	0.186	0.145	6.2755e-06	SPCs	73388
Plekho2	1.95141e-10	0.544894	0.103	0.072	6.30013e-06	SPCs	102595
Gpr137c	2.06286e-10	0.263276	0.253	0.202	6.65996e-06	SPCs	70713
Pogk	2.06565e-10	0.267971	0.141	0.104	6.66894e-06	SPCs	71592
Zfyve26	2.08394e-10	0.325674	0.126	0.091	6.728e-06	SPCs	211978
Crppa	2.10464e-10	0.308511	0.193	0.15	6.79482e-06	SPCs	75847
Atp2c1	2.1155e-10	0.310569	0.158	0.119	6.8299e-06	SPCs	235574
4930463O16Rik	2.15428e-10	0.305636	0.19	0.147	6.9551e-06	SPCs	75804
Slc25a21	2.1903e-10	0.282998	0.191	0.148	7.07137e-06	SPCs	217593
Prkar2b	2.23995e-10	0.291965	0.181	0.14	7.23168e-06	SPCs	19088
Ddhd2	2.25585e-10	0.28052	0.126	0.091	7.28302e-06	SPCs	72108
Wdfy4	2.31629e-10	0.349021	0.153	0.114	7.47814e-06	SPCs	545030
Uba6	2.43892e-10	0.272621	0.185	0.143	7.87407e-06	SPCs	231380
Ctdsp2	2.45145e-10	0.504149	0.165	0.127	7.91451e-06	SPCs	52468
Skp2	2.79454e-10	0.402749	0.165	0.126	9.02218e-06	SPCs	27401
Pum3	3.10135e-10	0.309967	0.243	0.195	1.00127e-05	SPCs	52874
Smyd3	3.14679e-10	0.268244	0.14	0.103	1.01594e-05	SPCs	69726
Esco2	3.1775e-10	0.387387	0.111	0.078	1.02586e-05	SPCs	71988
Spata31d1a	3.34622e-10	0.328841	0.136	0.099	1.08033e-05	SPCs	72219
Slc5a3	3.63058e-10	0.313132	0.111	0.079	1.17213e-05	SPCs	53881
Ttc7	3.64313e-10	0.380796	0.159	0.12	1.17618e-05	SPCs	225049
Mettl3	3.93177e-10	0.284535	0.121	0.087	1.26937e-05	SPCs	56335
Nat8f4	4.01006e-10	0.33229	0.177	0.136	1.29465e-05	SPCs	75541
Vps54	4.13146e-10	0.375476	0.129	0.095	1.33384e-05	SPCs	245944
4930570D08Rik	4.15831e-10	0.413144	0.125	0.092	1.34251e-05	SPCs	78225
Cyld	4.51528e-10	0.461337	0.15	0.113	1.45776e-05	SPCs	74256
Prkar2a	4.53004e-10	0.297385	0.257	0.21	1.46252e-05	SPCs	19087
Oxct2b	4.8737e-10	0.337034	0.158	0.121	1.57347e-05	SPCs	353371
Otud1	4.90874e-10	0.276808	0.158	0.12	1.58479e-05	SPCs	71198
Fn3krp	4.91694e-10	0.327341	0.12	0.086	1.58743e-05	SPCs	238024
Ric3	5.01274e-10	0.277495	0.149	0.112	1.61836e-05	SPCs	320360
1700016P04Rik	5.45883e-10	0.315317	0.344	0.289	1.76238e-05	SPCs	69413
H1f0	5.96786e-10	0.465665	0.149	0.112	1.92672e-05	SPCs	14958
Akap4	6.12426e-10	0.316466	0.581	0.518	1.97722e-05	SPCs	11643
Blcap	6.17515e-10	0.273766	0.224	0.178	1.99365e-05	SPCs	53619
Rnf227	6.273e-10	0.320799	0.172	0.133	2.02524e-05	SPCs	80515
Paqr9	6.53792e-10	0.462043	0.147	0.111	2.11077e-05	SPCs	75552
Tle3	6.61393e-10	0.637449	0.111	0.079	2.13531e-05	SPCs	21887
Tmod3	6.86955e-10	0.282224	0.226	0.178	2.21783e-05	SPCs	50875
Gnal	7.25505e-10	0.267202	0.106	0.075	2.34229e-05	SPCs	14680
Gcfc2	7.40275e-10	0.304387	0.168	0.128	2.38998e-05	SPCs	330361
Ppp2r2b	7.58036e-10	0.278862	0.187	0.146	2.44732e-05	SPCs	72930
Tmtc3	7.62149e-10	0.41158	0.163	0.125	2.4606e-05	SPCs	237500
Wbscr25	7.68415e-10	0.451384	0.302	0.254	2.48083e-05	SPCs	71304
Ankfy1	7.72696e-10	0.391079	0.109	0.078	2.49465e-05	SPCs	11736
Fam217b	7.95208e-10	0.287316	0.131	0.096	2.56733e-05	SPCs	71532
Snx29	8.05944e-10	0.418266	0.101	0.07	2.60199e-05	SPCs	74478
Myo18b	8.52312e-10	0.43357	0.113	0.081	2.75169e-05	SPCs	74376
Polr3a	8.6339e-10	0.32759	0.127	0.094	2.78745e-05	SPCs	218832
Phospho1	9.0633e-10	0.565563	0.106	0.076	2.92609e-05	SPCs	237928
Neb	9.41767e-10	0.355704	0.138	0.103	3.04049e-05	SPCs	17996
Pold1	9.83993e-10	0.380228	0.143	0.107	3.17682e-05	SPCs	18971
Ano5	9.88215e-10	0.281091	0.121	0.089	3.19045e-05	SPCs	233246
Btbd6	1.04885e-09	0.268301	0.108	0.077	3.38621e-05	SPCs	399566
Gm5893	1.05877e-09	0.404546	0.122	0.09	3.41823e-05	SPCs	545936
Rad54l	1.07177e-09	0.351007	0.115	0.083	3.46022e-05	SPCs	19366
Sh3bp5l	1.09248e-09	0.263758	0.133	0.098	3.52708e-05	SPCs	79566
Supt7l	1.10067e-09	0.45057	0.103	0.073	3.55351e-05	SPCs	72195
Uba3	1.33109e-09	0.269917	0.152	0.115	4.29743e-05	SPCs	22200
Atm	1.42792e-09	0.305939	0.124	0.091	4.61005e-05	SPCs	11920
Gpr68	1.651e-09	0.294907	0.121	0.087	5.33025e-05	SPCs	238377
1500004A13Rik	1.74741e-09	0.300515	0.169	0.13	5.64153e-05	SPCs	319830
Naa16	1.83605e-09	0.274741	0.132	0.098	5.9277e-05	SPCs	66897
Nelfb	1.84001e-09	0.275148	0.243	0.197	5.94047e-05	SPCs	58202
1700034E13Rik	1.98545e-09	0.294066	0.288	0.24	6.41003e-05	SPCs	78414
Slc39a14	2.13427e-09	0.367621	0.123	0.09	6.89051e-05	SPCs	213053
Ap5m1	2.16034e-09	0.319999	0.119	0.087	6.97465e-05	SPCs	74385
Zswim4	2.25417e-09	0.290793	0.236	0.189	7.27757e-05	SPCs	212168
Tnrc6a	2.61239e-09	0.304888	0.183	0.143	8.43411e-05	SPCs	233833
Mcm6	2.70196e-09	0.32898	0.2	0.159	8.72329e-05	SPCs	17219
Tsen15	2.98571e-09	0.420783	0.124	0.092	9.63937e-05	SPCs	66637
Agpat2	3.65014e-09	0.320456	0.159	0.124	0.000117845	SPCs	67512
Phax	3.77859e-09	0.359426	0.1	0.071	0.000121992	SPCs	56698
Txndc11	4.27515e-09	0.27603	0.178	0.139	0.000138023	SPCs	106200
Exoc4	4.3026e-09	0.296569	0.186	0.147	0.000138909	SPCs	20336
Fbxo8	4.51665e-09	0.270022	0.162	0.125	0.00014582	SPCs	50753
Shc1	5.23285e-09	0.267175	0.104	0.075	0.000168943	SPCs	20416
Patl2	5.42217e-09	0.27426	0.112	0.082	0.000175055	SPCs	67578
Shoc2	5.50626e-09	0.350306	0.214	0.172	0.00017777	SPCs	56392
Ppp1r9a	5.53329e-09	0.347521	0.117	0.086	0.000178642	SPCs	243725
Mms19	5.65202e-09	0.402784	0.141	0.107	0.000182475	SPCs	72199
Mcmdc2	5.67626e-09	0.292694	0.118	0.087	0.000183258	SPCs	240697
Fam168a	5.95001e-09	0.384399	0.1	0.072	0.000192096	SPCs	319604
1700029H14Rik	6.52059e-09	0.29456	0.523	0.468	0.000210517	SPCs	66501
Mfap3l	8.65463e-09	0.385698	0.218	0.178	0.000279415	SPCs	71306
Pdzk1	8.74302e-09	0.313732	0.219	0.178	0.000282268	SPCs	59020
Rpa3	9.48873e-09	0.322617	0.133	0.101	0.000306344	SPCs	68240
Invs	1.01981e-08	0.471539	0.108	0.079	0.000329246	SPCs	16348
Gm31804	1.01999e-08	0.287487	0.152	0.116	0.000329303	SPCs	102634149
Ifrd1	1.04837e-08	0.265787	0.255	0.21	0.000338467	SPCs	15982
Ddb2	1.13382e-08	0.270536	0.118	0.087	0.000366054	SPCs	107986
1700020G17Rik	1.21098e-08	0.296457	0.183	0.146	0.000390964	SPCs	75630
1700095K22Rik	1.29944e-08	0.385866	0.137	0.104	0.000419525	SPCs	115486499
Zyg11b	1.31281e-08	0.361336	0.106	0.077	0.000423839	SPCs	414872
Gm15756	1.35151e-08	0.332774	0.204	0.166	0.000436335	SPCs	102631993
Prkcq	1.36414e-08	0.35411	0.163	0.128	0.000440414	SPCs	18761
Eaf2	1.3952e-08	0.26783	0.196	0.157	0.000450441	SPCs	106389
Lsm14a	1.43771e-08	0.297953	0.284	0.236	0.000464165	SPCs	67070
Zc3h11a	1.48163e-08	0.330073	0.118	0.088	0.000478344	SPCs	70579
Gm32916	1.5273e-08	0.303277	0.289	0.239	0.00049309	SPCs	102635628
Top2b	1.62599e-08	0.353873	0.121	0.091	0.000524951	SPCs	21974
4930567H12Rik	1.73388e-08	0.281148	0.139	0.106	0.000559782	SPCs	75930
Vav2	1.73736e-08	0.277003	0.153	0.118	0.000560908	SPCs	22325
Mef2d	1.76214e-08	0.33201	0.111	0.082	0.000568907	SPCs	17261
Shkbp1	1.87075e-08	0.280519	0.114	0.083	0.000603973	SPCs	192192
Lrrtm3	2.11367e-08	0.370013	0.153	0.12	0.000682398	SPCs	216028
Lmln	2.33178e-08	0.381355	0.134	0.102	0.000752814	SPCs	239833
Zfp759	2.46844e-08	0.328705	0.153	0.118	0.000796937	SPCs	268670
Rai1	2.4779e-08	0.342111	0.1	0.073	0.000799991	SPCs	19377
Crtc1	2.64854e-08	0.267916	0.192	0.153	0.00085508	SPCs	382056
St8sia3os	2.67064e-08	0.314338	0.159	0.123	0.000862216	SPCs	73588
Farp2	2.76148e-08	0.39335	0.116	0.087	0.000891545	SPCs	227377
1700003P14Rik	2.88126e-08	0.462814	0.124	0.094	0.000930213	SPCs	75890
Asb7	3.18274e-08	0.284808	0.168	0.133	0.00102755	SPCs	117589
Nmt2	3.25611e-08	0.341012	0.137	0.106	0.00105124	SPCs	18108
Skil	3.33708e-08	0.353492	0.115	0.086	0.00107738	SPCs	20482
Tgfbr1	3.39289e-08	0.305452	0.175	0.14	0.00109539	SPCs	21812
Arid1b	3.60082e-08	0.27152	0.119	0.09	0.00116252	SPCs	239985
Twnk	4.25761e-08	0.324094	0.106	0.078	0.00137457	SPCs	226153
Wdr64	4.36828e-08	0.361635	0.13	0.099	0.0014103	SPCs	75820
Zfp936	4.51243e-08	0.367535	0.118	0.088	0.00145684	SPCs	668620
Smarcal1	4.82073e-08	0.407225	0.129	0.098	0.00155637	SPCs	54380
Kdm3b	4.95834e-08	0.433248	0.102	0.076	0.0016008	SPCs	277250
Rbm45	5.02122e-08	0.270233	0.155	0.121	0.0016211	SPCs	241490
Focad	5.19304e-08	0.304671	0.111	0.082	0.00167657	SPCs	230393
Peli1	5.24702e-08	0.304029	0.213	0.174	0.001694	SPCs	67245
Fbxw11	5.60465e-08	0.30465	0.127	0.096	0.00180946	SPCs	103583
Tpcn2	5.63324e-08	0.293035	0.193	0.153	0.00181869	SPCs	233979
Ulk1	5.6684e-08	0.275751	0.141	0.109	0.00183004	SPCs	22241
Prpf39	5.83187e-08	0.526359	0.126	0.097	0.00188282	SPCs	328110
Cnot6l	6.26672e-08	0.383298	0.148	0.116	0.00202321	SPCs	231464
Cep68	6.40045e-08	0.301497	0.1	0.074	0.00206639	SPCs	216543
Sppl2c	6.57923e-08	0.413628	0.129	0.099	0.00212411	SPCs	237958
Ogfod1	6.72825e-08	0.278805	0.174	0.138	0.00217222	SPCs	270086
Tmem131l	6.78294e-08	0.334347	0.121	0.092	0.00218987	SPCs	229473
Tspan6	6.84704e-08	0.359329	0.102	0.075	0.00221057	SPCs	56496
Zcchc3	7.32379e-08	0.451417	0.107	0.079	0.00236449	SPCs	67917
Acsl1	8.82289e-08	0.284657	0.477	0.43	0.00284847	SPCs	14081
Cerkl	9.15127e-08	0.362346	0.123	0.094	0.00295449	SPCs	228094
1700010J16Rik	9.22189e-08	0.308636	0.102	0.075	0.00297729	SPCs	69355
Rnf212b	1.00798e-07	0.284461	0.208	0.171	0.00325427	SPCs	102632837
Slc44a2	1.0708e-07	0.265635	0.153	0.12	0.00345707	SPCs	68682
Prim1	1.14812e-07	0.432432	0.164	0.13	0.0037067	SPCs	19075
Ppp2r3a	1.31037e-07	0.271524	0.134	0.103	0.00423054	SPCs	235542
Tecpr2	1.34042e-07	0.292855	0.187	0.15	0.00432753	SPCs	104859
Bmpr1a	1.53644e-07	0.331892	0.12	0.092	0.00496041	SPCs	12166
4930471G03Rik	1.54419e-07	0.296353	0.355	0.312	0.00498543	SPCs	74966
Tmem68	1.65397e-07	0.436087	0.14	0.11	0.00533983	SPCs	72098
2310015A10Rik	1.69025e-07	0.276653	0.115	0.087	0.00545697	SPCs	69548
Rrp1b	1.70888e-07	0.294085	0.153	0.121	0.00551711	SPCs	72462
Saxo1os	1.73303e-07	0.362141	0.11	0.083	0.00559509	SPCs	74888
Cgnl1	2.02867e-07	0.328776	0.159	0.127	0.00654955	SPCs	68178
Mettl18	2.07468e-07	0.325651	0.102	0.076	0.00669811	SPCs	69962
Ttc24	2.20058e-07	0.347683	0.194	0.159	0.00710459	SPCs	214191
Snd1	2.36044e-07	0.333331	0.152	0.12	0.00762068	SPCs	56463
Cdrt4	2.42471e-07	0.343735	0.306	0.266	0.00782816	SPCs	66338
Usp9y	3.26851e-07	0.30529	0.11	0.084	0.0105524	SPCs	107868
Lcor	3.47091e-07	0.388456	0.102	0.077	0.0112058	SPCs	212391
Taf4b	3.66003e-07	0.286252	0.138	0.109	0.0118164	SPCs	72504
Lpar2	3.70197e-07	0.291104	0.131	0.102	0.0119518	SPCs	53978
Spem1	3.72443e-07	0.29683	0.264	0.226	0.0120243	SPCs	74288
Me2	3.88838e-07	0.345029	0.168	0.136	0.0125536	SPCs	107029
Smim23	4.05244e-07	0.276263	0.192	0.158	0.0130833	SPCs	69351
Ticrr	5.98366e-07	0.310931	0.104	0.079	0.0193182	SPCs	77011
Iqcf4	6.14211e-07	0.276233	0.381	0.338	0.0198298	SPCs	67320
1700020A23Rik	6.31939e-07	0.315804	0.135	0.107	0.0204022	SPCs	75656
Gga3	6.81969e-07	0.298253	0.129	0.101	0.0220174	SPCs	260302
1700029B22Rik	7.98982e-07	0.295424	0.143	0.114	0.0257951	SPCs	69495
Trpc1	1.14326e-06	0.296445	0.112	0.086	0.0369103	SPCs	22063
Bcl10	1.39725e-06	0.274663	0.165	0.133	0.0451102	SPCs	12042
Atg5	1.43358e-06	0.299676	0.106	0.081	0.046283	SPCs	11793
Dhx37	1.88416e-06	0.317718	0.133	0.105	0.0608302	SPCs	208144
Fmr1	2.10819e-06	0.316718	0.163	0.133	0.0680628	SPCs	14265
Dmpk	2.4363e-06	0.291196	0.128	0.101	0.078656	SPCs	13400
Oat	2.70296e-06	0.267016	0.144	0.116	0.0872652	SPCs	18242
Cby3	2.76988e-06	0.29964	0.108	0.084	0.0894254	SPCs	76653
Fat1	3.1466e-06	0.369315	0.143	0.115	0.101588	SPCs	14107
Cypt3	3.295e-06	0.28058	0.2	0.168	0.106379	SPCs	69361
Eva1c	4.09345e-06	0.372333	0.131	0.105	0.132157	SPCs	70967
Dnajb7	4.41188e-06	0.266498	0.1	0.077	0.142438	SPCs	57755
Apbb3	4.41335e-06	0.278763	0.118	0.093	0.142485	SPCs	225372
Cstl1	5.05354e-06	0.265907	0.173	0.144	0.163153	SPCs	228756
Zfp513	5.1227e-06	0.269242	0.11	0.086	0.165386	SPCs	101023
Mast4	5.50294e-06	0.265131	0.121	0.096	0.177662	SPCs	328329
Smarcad1	5.65379e-06	0.267528	0.145	0.118	0.182533	SPCs	13990
Rbpms2	6.39007e-06	0.306289	0.127	0.101	0.206304	SPCs	71973
Slc35e2	6.56825e-06	0.304111	0.109	0.085	0.212056	SPCs	320541
Dmc1	7.73179e-06	0.266927	0.113	0.089	0.249621	SPCs	13404
Agap1	9.15565e-06	0.283492	0.11	0.086	0.29559	SPCs	347722
Osgin1	1.05662e-05	0.373992	0.109	0.086	0.341131	SPCs	71839
Phlpp2	1.0608e-05	0.274277	0.115	0.092	0.342478	SPCs	244650
Tmeff1	1.32846e-05	0.465745	0.11	0.087	0.428892	SPCs	230157
Nptn	1.35169e-05	0.315075	0.165	0.137	0.436392	SPCs	20320
Vsig1	1.61872e-05	0.266434	0.155	0.129	0.522605	SPCs	78789
Gm14773	1.8352e-05	0.339517	0.144	0.119	0.592495	SPCs	101055749
4930442L01Rik	1.86525e-05	0.329116	0.115	0.092	0.602195	SPCs	67583
Rnf133	2.21033e-05	0.279321	0.15	0.124	0.713605	SPCs	386611
Smcp	2.8934e-05	0.412323	0.95	0.907	0.934133	SPCs	17235
Zfp981	3.80035e-05	0.275705	0.142	0.117	1	SPCs	100041433
Rnaseh2b	6.10741e-05	0.263099	0.109	0.088	1	SPCs	67153
Actrt2	6.26133e-05	0.273174	0.332	0.296	1	SPCs	73353
Gm3002	0.000112376	0.292529	0.113	0.092	1	SPCs	100040852
Etfb	0.000134712	0.305922	0.102	0.082	1	SPCs	110826
Azin2	0.00015975	0.278061	0.415	0.382	1	SPCs	242669
Tmem184c	0.000209402	0.319638	0.1	0.082	1	SPCs	234463
Srcin1	0.000250595	0.270435	0.107	0.088	1	SPCs	56013
Taf7l	0.000253166	0.28646	0.166	0.143	1	SPCs	74469
Tnrc6b	0.000277218	0.277981	0.158	0.135	1	SPCs	213988
Arhgef3	0.000783457	0.282537	0.107	0.09	1	SPCs	71704
Defb19	0.00079279	0.307662	0.163	0.142	1	SPCs	246700
Plpp6	0.00100634	0.269719	0.112	0.095	1	SPCs	74411
Gm32341	0.00240189	-0.276249	0.109	0.092	1	SPCs	102634857
Gm11184	0.00789882	-0.276065	0.207	0.182	1	SPCs	102636232
AY036118	1.00104e-21	1.6636	0.726	0.536	3.23186e-17	SCs	101056014
Filip1l	2.5541e-21	1.48584	0.376	0.163	8.2459e-17	SCs	78749
Camk1d	8.04256e-21	0.985609	0.782	0.557	2.59654e-16	SCs	227541
Zc3h7a	6.31173e-17	1.34788	0.404	0.206	2.03774e-12	SCs	106205
Cdk8	1.09795e-15	0.578387	0.97	0.939	3.54474e-11	SCs	264064
Cmss1	9.73828e-15	0.756511	0.985	0.956	3.144e-10	SCs	66497
Il31ra	1.21162e-13	0.831725	0.626	0.428	3.91172e-09	SCs	218624
Lars2	1.74176e-13	0.70929	0.717	0.536	5.62329e-09	SCs	102436
Fhl4	2.37552e-13	0.593078	0.777	0.647	7.66936e-09	SCs	14202
Ppp1r15a	5.43336e-13	1.2285	0.18	0.057	1.75416e-08	SCs	17872
Fos	3.34045e-12	0.498488	0.18	0.06	1.07846e-07	SCs	14281
Gm19951	9.88299e-12	0.711878	0.543	0.352	3.19072e-07	SCs	105245440
Vsig1	1.82216e-10	0.565223	0.398	0.235	5.88285e-06	SCs	78789
Jarid2	4.03942e-10	0.481059	0.29	0.149	1.30413e-05	SCs	16468
Errfi1	1.00412e-09	0.742531	0.277	0.143	3.24179e-05	SCs	74155
Iqcf1	1.28021e-09	0.491888	0.54	0.369	4.13316e-05	SCs	74267
Agpat2	2.157e-09	0.520609	0.397	0.238	6.96389e-05	SCs	67512
Vasp	3.97889e-09	0.54491	0.428	0.268	0.000128459	SCs	22323
Eif4g1	5.75721e-09	0.370662	0.365	0.216	0.000185871	SCs	208643
Egr1	6.34456e-09	0.783566	0.196	0.088	0.000204834	SCs	13653
Prkar2a	1.18278e-08	0.470193	0.469	0.306	0.000381859	SCs	19087
Psmf1	1.39963e-08	0.513389	0.574	0.421	0.00045187	SCs	228769
Pja1	1.49326e-08	0.515256	0.255	0.132	0.000482099	SCs	18744
Aldoa	1.70219e-08	0.359416	0.615	0.438	0.000549553	SCs	11674
Wbp2nl	1.77095e-08	0.820176	0.195	0.091	0.00057175	SCs	74716
Peg10	1.82255e-08	0.911305	0.164	0.07	0.000588411	SCs	170676
Iqcf4	1.90187e-08	0.396993	0.573	0.411	0.00061402	SCs	67320
Ncoa7	1.91335e-08	0.683552	0.191	0.088	0.000617725	SCs	211329
Gphn	1.9465e-08	0.476236	0.545	0.376	0.000628428	SCs	268566
Atp1b1	1.94926e-08	0.501812	0.305	0.17	0.00062932	SCs	11931
Tmem64	2.22151e-08	0.361482	0.419	0.264	0.000717216	SCs	100201
Ubqln3	2.5176e-08	0.510941	0.367	0.22	0.000812807	SCs	244178
Iqcn	3.30883e-08	0.450006	0.324	0.19	0.00106826	SCs	637079
Ssx2ip	4.37416e-08	0.299199	0.449	0.294	0.0014122	SCs	99167
Gadd45b	4.4425e-08	0.600302	0.209	0.102	0.00143426	SCs	17873
Cpe	5.43414e-08	0.443426	0.289	0.163	0.00175441	SCs	12876
Spatc1	6.33871e-08	0.449789	0.419	0.268	0.00204645	SCs	74281
Ifngr1	6.48332e-08	1.30326	0.118	0.041	0.00209314	SCs	15979
Scd2	6.52954e-08	0.510465	0.258	0.139	0.00210806	SCs	20250
Kcnmb4os1	7.8123e-08	0.460083	0.408	0.264	0.0025222	SCs	67342
Skp2	8.54075e-08	0.620189	0.278	0.157	0.00275738	SCs	27401
Nelfe	9.92736e-08	0.46713	0.383	0.245	0.00320505	SCs	27632
Abhd5	1.76752e-07	0.411408	0.374	0.235	0.00570644	SCs	67469
Ncl	1.88618e-07	0.43825	0.329	0.197	0.00608954	SCs	17975
Mex3d	1.94187e-07	0.374799	0.528	0.362	0.00626931	SCs	237400
Apoe	2.24783e-07	0.598537	0.305	0.183	0.00725711	SCs	11816
Pdia4	2.34182e-07	0.5764	0.139	0.057	0.00756058	SCs	12304
Atf3	2.42494e-07	0.532607	0.154	0.068	0.00782893	SCs	11910
Ube2j1	2.60311e-07	0.315022	0.581	0.417	0.00840414	SCs	56228
1700001O22Rik	2.66846e-07	0.273024	0.685	0.548	0.00861512	SCs	73598
Fdx2	2.8793e-07	0.632496	0.167	0.079	0.00929581	SCs	68165
Entr1	2.88217e-07	0.329046	0.409	0.262	0.00930508	SCs	68112
Srsf6	3.14069e-07	0.562974	0.206	0.105	0.0101397	SCs	67996
B230219D22Rik	3.19323e-07	0.501309	0.151	0.067	0.0103093	SCs	78521
Ccdc70	3.39725e-07	0.336057	0.425	0.278	0.010968	SCs	67929
Tgoln1	3.54581e-07	0.524219	0.192	0.095	0.0114476	SCs	22134
1700120K04Rik	3.82662e-07	0.368618	0.353	0.218	0.0123542	SCs	68232
Habp4	3.90462e-07	0.314948	0.535	0.374	0.0126061	SCs	56541
Fam76a	3.90997e-07	0.299806	0.537	0.376	0.0126233	SCs	230789
Prdx4	4.47698e-07	0.3639	0.454	0.309	0.0144539	SCs	53381
Srsf2	4.59588e-07	0.356586	0.344	0.213	0.0148378	SCs	20382
Golph3	5.62191e-07	0.602542	0.279	0.166	0.0181503	SCs	66629
Sox8	5.67372e-07	0.660309	0.107	0.038	0.0183176	SCs	20681
Acadm	5.78229e-07	1.28018	0.105	0.038	0.0186681	SCs	11364
Ccdc57	5.96047e-07	0.287443	0.345	0.211	0.0192434	SCs	71276
Hes1	6.0072e-07	0.952114	0.104	0.037	0.0193942	SCs	15205
Cep350	6.75639e-07	0.429962	0.299	0.182	0.021813	SCs	74081
Ppp1r11	7.69858e-07	0.274186	0.786	0.662	0.0248549	SCs	76497
4930544D05Rik	7.98901e-07	0.453	0.424	0.285	0.0257925	SCs	668433
Mboat2	8.03015e-07	0.319281	0.2	0.102	0.0259253	SCs	67216
Desi1	8.67075e-07	0.358597	0.513	0.356	0.0279935	SCs	28075
Snapc2	9.36429e-07	0.803002	0.145	0.067	0.0302326	SCs	102209
Chn2	9.92719e-07	0.447829	0.352	0.227	0.0320499	SCs	69993
Zfp36	1.01505e-06	0.524572	0.181	0.092	0.0327707	SCs	22695
Stk35	1.03903e-06	0.358762	0.431	0.292	0.0335452	SCs	67333
Actrt2	1.05606e-06	0.528603	0.471	0.353	0.0340948	SCs	73353
U2af1	1.0683e-06	0.611518	0.164	0.079	0.0344901	SCs	108121
Mical3	1.10131e-06	0.366282	0.338	0.216	0.0355557	SCs	194401
Sgf29	1.15805e-06	0.410243	0.361	0.235	0.0373875	SCs	75565
Dnajc8	1.17845e-06	0.471559	0.348	0.226	0.0380461	SCs	68598
1700029H14Rik	1.18976e-06	0.285196	0.676	0.535	0.0384114	SCs	66501
Phkg2	1.23038e-06	0.317307	0.575	0.414	0.0397227	SCs	68961
Otub2	1.23132e-06	0.329092	0.547	0.394	0.0397531	SCs	68149
Sertad1	1.37939e-06	0.367113	0.201	0.106	0.0445337	SCs	55942
Wfdc1	1.49768e-06	0.532561	0.219	0.121	0.0483524	SCs	67866
Junb	1.54541e-06	0.268315	0.21	0.115	0.0498934	SCs	16477
Sod1	1.64582e-06	0.342474	0.574	0.421	0.0531354	SCs	20655
1700017B05Rik	1.81076e-06	0.745817	0.182	0.096	0.0584605	SCs	74211
Usp2	1.93851e-06	0.28304	0.493	0.34	0.0625848	SCs	53376
Sorbs3	2.01052e-06	0.32241	0.261	0.156	0.0649095	SCs	20410
Sox9	2.12677e-06	0.443291	0.156	0.075	0.0686626	SCs	20682
Nr1d1	2.14879e-06	1.1849	0.107	0.043	0.0693735	SCs	217166
Ube2g2	2.18716e-06	0.299738	0.288	0.177	0.0706125	SCs	22213
Timm17a	2.1918e-06	0.309517	0.395	0.264	0.0707622	SCs	21854
Plekho2	2.23832e-06	0.292746	0.356	0.23	0.072264	SCs	102595
Stard10	2.26126e-06	0.329859	0.525	0.383	0.0730047	SCs	56018
Clmn	2.28272e-06	0.379003	0.318	0.2	0.0736977	SCs	94040
Colgalt1	2.30578e-06	0.448826	0.17	0.085	0.074442	SCs	234407
Spz1	2.46758e-06	0.311798	0.712	0.59	0.0796659	SCs	79401
Tssk1	2.62104e-06	0.417268	0.271	0.162	0.0846204	SCs	22114
Polr2k	2.70502e-06	0.397766	0.266	0.16	0.0873316	SCs	17749
Arpp19	2.83894e-06	0.286884	0.364	0.237	0.091655	SCs	59046
Ddx3x	2.85753e-06	0.858116	0.12	0.051	0.0922554	SCs	13205
Stk11	2.85818e-06	0.268239	0.254	0.15	0.0922765	SCs	20869
Allc	3.10344e-06	0.311476	0.346	0.226	0.100195	SCs	94041
Rpgrip1	3.22258e-06	0.269412	0.314	0.197	0.104041	SCs	77945
Mbd6	3.35502e-06	1.01328	0.109	0.044	0.108317	SCs	110962
Fndc8	3.37788e-06	0.39305	0.214	0.119	0.109055	SCs	78919
Lpar1	3.65054e-06	0.517574	0.12	0.051	0.117858	SCs	14745
Dusp3	3.69826e-06	0.45669	0.225	0.13	0.119398	SCs	72349
Spem1	3.69876e-06	0.307785	0.48	0.333	0.119414	SCs	74288
Pcbp2	3.70994e-06	0.337952	0.353	0.234	0.119775	SCs	18521
P2rx2	3.92432e-06	0.423422	0.311	0.2	0.126697	SCs	231602
Dnajc9	4.2288e-06	0.513098	0.223	0.128	0.136527	SCs	108671
Ccsap	4.26419e-06	0.329412	0.301	0.189	0.137669	SCs	73420
Fam187b	4.28323e-06	0.372858	0.415	0.284	0.138284	SCs	76415
Calu	4.29765e-06	0.568274	0.141	0.067	0.13875	SCs	12321
Wdr83os	4.64231e-06	0.453995	0.185	0.099	0.149877	SCs	414077
4930527E20Rik	5.05568e-06	0.342832	0.264	0.16	0.163223	SCs	78198
Gabarapl1	5.29917e-06	0.295062	0.686	0.546	0.171084	SCs	57436
Zfp622	5.55935e-06	0.406133	0.141	0.067	0.179484	SCs	52521
AU015836	5.70805e-06	0.473985	0.12	0.052	0.184284	SCs	385493
Gm4665	5.77627e-06	0.542819	0.189	0.104	0.186487	SCs	100043812
Fbxo44	6.62756e-06	0.428777	0.252	0.153	0.213971	SCs	230903
Mrps24	6.93885e-06	0.419363	0.186	0.101	0.224021	SCs	64660
Gm15564	7.11204e-06	0.625924	0.158	0.081	0.229612	SCs	102639045
Sema7a	7.52583e-06	0.528169	0.149	0.074	0.242971	SCs	20361
Hspa8	7.61836e-06	0.353661	0.391	0.271	0.245959	SCs	15481
Bcl2l11	7.63001e-06	0.332075	0.241	0.145	0.246335	SCs	12125
Camsap3	7.64686e-06	0.402584	0.127	0.058	0.246879	SCs	69697
Kpna1	7.93274e-06	0.429384	0.227	0.135	0.256108	SCs	16646
Gpi1	8.10107e-06	0.283562	0.552	0.409	0.261543	SCs	14751
Tex13a	8.31761e-06	0.659042	0.188	0.105	0.268534	SCs	67944
Stx12	8.34201e-06	0.427104	0.182	0.099	0.269322	SCs	100226
Ing1	8.35974e-06	0.290744	0.178	0.095	0.269894	SCs	26356
Gm5901	8.38234e-06	0.473488	0.248	0.15	0.270624	SCs	100503879
Fscb	8.45712e-06	0.29847	0.219	0.128	0.273038	SCs	623046
1700034E13Rik	8.64948e-06	0.291006	0.5	0.362	0.279248	SCs	78414
Pycr2	8.69331e-06	0.679463	0.106	0.044	0.280664	SCs	69051
Pgk1	8.93001e-06	0.332364	0.156	0.078	0.288305	SCs	18655
Tmem144	8.96889e-06	0.591008	0.141	0.07	0.289561	SCs	70652
Ap3d1	9.06179e-06	0.462095	0.24	0.148	0.29256	SCs	11776
Rcc2	9.13516e-06	0.275291	0.164	0.085	0.294929	SCs	108911
Prss55	9.33344e-06	0.39627	0.268	0.166	0.30133	SCs	71037
Mbd2	9.35377e-06	0.278863	0.342	0.226	0.301987	SCs	17191
BC049715	9.37647e-06	0.379125	0.316	0.209	0.302719	SCs	320135
1700020N15Rik	9.76368e-06	0.361184	0.312	0.199	0.315221	SCs	75509
Mia2	9.83021e-06	0.434676	0.187	0.104	0.317368	SCs	338320
Plpp6	9.89923e-06	0.390175	0.262	0.165	0.319597	SCs	74411
Celf2	9.92553e-06	-0.39561	0.266	0.155	0.320446	SCs	14007
Dhps	9.9487e-06	0.975187	0.113	0.05	0.321194	SCs	330817
Eif4e	1.04632e-05	0.28211	0.603	0.467	0.337804	SCs	13684
Kctd12	1.0584e-05	0.546142	0.102	0.041	0.341706	SCs	239217
Trim17	1.08329e-05	0.318193	0.345	0.23	0.349739	SCs	56631
Wfdc6b	1.08857e-05	0.794889	0.106	0.045	0.351446	SCs	433502
Snhg1	1.1209e-05	0.392853	0.15	0.077	0.361882	SCs	83673
Cited2	1.13865e-05	0.326583	0.269	0.166	0.367614	SCs	17684
Ppp1r9a	1.15146e-05	-0.384275	0.241	0.138	0.37175	SCs	243725
Klk1b9	1.19376e-05	0.385976	0.278	0.177	0.385405	SCs	13648
Ss18l2	1.20033e-05	0.816201	0.112	0.05	0.387526	SCs	26901
Wnt3	1.22069e-05	0.309598	0.27	0.17	0.3941	SCs	22415
Suds3	1.23793e-05	0.304596	0.245	0.148	0.399667	SCs	71954
Psmc5	1.2464e-05	0.428324	0.254	0.156	0.402401	SCs	19184
Ehmt2	1.27305e-05	0.291749	0.323	0.211	0.411003	SCs	110147
Pla2g2c	1.28624e-05	0.360407	0.259	0.16	0.415264	SCs	18781
Prss51	1.28677e-05	0.661532	0.126	0.06	0.415433	SCs	100504162
1700016P04Rik	1.29677e-05	0.331857	0.521	0.404	0.418663	SCs	69413
Ilrun	1.30586e-05	0.335137	0.271	0.167	0.421598	SCs	224647
Zdhhc25	1.31843e-05	0.482312	0.275	0.174	0.425654	SCs	70073
Kif2c	1.35671e-05	0.344104	0.387	0.265	0.438015	SCs	73804
Alg5	1.37568e-05	0.656949	0.156	0.081	0.444137	SCs	66248
Slc27a1	1.41899e-05	0.365134	0.191	0.106	0.458121	SCs	26457
Jade1	1.47659e-05	0.4601	0.186	0.104	0.476716	SCs	269424
Gadd45g	1.5178e-05	0.356181	0.258	0.159	0.490021	SCs	23882
Porcn	1.53521e-05	0.540536	0.122	0.057	0.495642	SCs	53627
Txndc2	1.5822e-05	0.275988	0.333	0.221	0.510814	SCs	213272
Cops6	1.58734e-05	0.411904	0.319	0.213	0.512472	SCs	26893
Timm9	1.60263e-05	0.618838	0.127	0.061	0.517408	SCs	30056
Lpcat2b	1.68827e-05	0.423026	0.234	0.143	0.545058	SCs	70902
Bzw1	1.70358e-05	0.27613	0.58	0.431	0.550001	SCs	66882
Man2b1	1.70795e-05	0.398799	0.118	0.054	0.551413	SCs	17159
4930407I10Rik	1.74324e-05	0.473094	0.145	0.074	0.562806	SCs	328573
C030037D09Rik	1.74544e-05	0.316249	0.269	0.169	0.563516	SCs	193280
Trp53tg5	1.76136e-05	0.740994	0.173	0.096	0.568656	SCs	73603
Ankrd49	1.77104e-05	0.473135	0.189	0.108	0.571781	SCs	56503
Trim80	1.7929e-05	0.849405	0.15	0.079	0.578838	SCs	432613
Retreg1	1.90059e-05	0.352372	0.21	0.123	0.613606	SCs	66270
Tmem126a	1.93215e-05	0.442981	0.149	0.077	0.623794	SCs	66271
Trim36	2.01769e-05	0.336774	0.309	0.201	0.65141	SCs	28105
Per1	2.11061e-05	0.310788	0.156	0.082	0.681411	SCs	18626
1700031F10Rik	2.12913e-05	0.329973	0.3	0.197	0.687389	SCs	73317
Tescl	2.13088e-05	0.28624	0.375	0.257	0.687954	SCs	69301
Crppa	2.31486e-05	0.358726	0.216	0.13	0.747354	SCs	75847
Nsun2	2.4017e-05	0.535514	0.187	0.106	0.775389	SCs	28114
Gfra2	2.40667e-05	0.513661	0.167	0.094	0.776994	SCs	14586
1700003O11Rik	2.4844e-05	0.44183	0.186	0.108	0.802087	SCs	75632
Dnajb1	2.53613e-05	0.285918	0.375	0.255	0.81879	SCs	81489
Snrpg	2.53835e-05	0.278519	0.373	0.255	0.819506	SCs	68011
Gm34662	2.5967e-05	0.873595	0.13	0.067	0.838344	SCs	102637984
Resf1	2.6095e-05	0.750061	0.142	0.074	0.842479	SCs	67246
Bmi1	2.78513e-05	0.300302	0.379	0.258	0.89918	SCs	12151
H2-DMa	2.89656e-05	0.534144	0.172	0.098	0.935155	SCs	14998
Gpank1	2.94674e-05	1.06799	0.118	0.057	0.951354	SCs	81845
Ptbp3	3.02565e-05	0.555653	0.148	0.078	0.976832	SCs	230257
Txndc5	3.03563e-05	0.418401	0.179	0.101	0.980054	SCs	105245
Timm8a1	3.08962e-05	0.72842	0.125	0.061	0.997484	SCs	30058
Nfkbia	3.10585e-05	0.281636	0.271	0.173	1	SCs	18035
Mcrs1	3.20265e-05	0.548206	0.141	0.072	1	SCs	51812
Coq10b	3.24028e-05	0.323703	0.293	0.193	1	SCs	67876
Rasgef1b	3.26243e-05	0.560019	0.166	0.092	1	SCs	320292
BC051226	3.31954e-05	0.711942	0.125	0.061	1	SCs	407803
Arf6	3.33989e-05	0.281574	0.158	0.085	1	SCs	11845
Arl4d	3.36205e-05	0.584591	0.141	0.072	1	SCs	80981
Plcb1	3.39462e-05	-0.325438	0.182	0.101	1	SCs	18795
Tm2d1	3.43815e-05	0.360372	0.155	0.082	1	SCs	94043
4921539E11Rik	3.49082e-05	0.267846	0.393	0.275	1	SCs	70941
Chga	3.58662e-05	0.816337	0.11	0.051	1	SCs	12652
Btg1	3.61869e-05	0.30804	0.361	0.251	1	SCs	12226
Htatsf1	3.62075e-05	0.267537	0.275	0.176	1	SCs	72459
Ddost	3.63267e-05	0.297346	0.284	0.184	1	SCs	13200
Cox6b1	3.90592e-05	0.336413	0.38	0.271	1	SCs	110323
Pla2g7	3.94484e-05	0.298053	0.286	0.186	1	SCs	27226
Nat9	4.15566e-05	0.543741	0.212	0.132	1	SCs	66176
Akap4	4.26917e-05	0.287079	0.679	0.565	1	SCs	11643
Fam234b	4.27944e-05	0.480336	0.147	0.078	1	SCs	74525
Sh3kbp1	4.32824e-05	0.476748	0.18	0.105	1	SCs	58194
Abhd11	4.44288e-05	0.550027	0.214	0.132	1	SCs	68758
Sgpp1	4.48096e-05	0.43974	0.127	0.062	1	SCs	81535
Chd5	4.49308e-05	0.379677	0.224	0.139	1	SCs	269610
Map3k21	4.52828e-05	0.615764	0.107	0.05	1	SCs	234878
Gm14285	4.63311e-05	0.289888	0.286	0.189	1	SCs	102632893
Tfg	4.63948e-05	0.274358	0.208	0.125	1	SCs	21787
Rad23a	4.69929e-05	0.371103	0.237	0.149	1	SCs	19358
Kctd14	4.76755e-05	0.277448	0.195	0.115	1	SCs	233529
Tmem151a	4.89621e-05	0.319945	0.141	0.074	1	SCs	381199
Mfsd13a	4.97941e-05	0.3245	0.142	0.074	1	SCs	75146
Rnf141	5.04395e-05	0.450711	0.227	0.143	1	SCs	67150
Rnpepl1	5.15116e-05	0.270806	0.191	0.112	1	SCs	108657
Lrrc59	5.28898e-05	0.712963	0.163	0.091	1	SCs	98238
Kcnh2	5.35279e-05	0.505091	0.137	0.071	1	SCs	16511
Tmem259	5.46823e-05	0.44908	0.156	0.087	1	SCs	216157
Gramd1a	5.54015e-05	0.47363	0.133	0.068	1	SCs	52857
1700034G24Rik	5.55449e-05	0.413768	0.2	0.122	1	SCs	67325
Aif1	5.64128e-05	0.333192	0.521	0.409	1	SCs	11629
Cirbp	5.70348e-05	0.27201	0.225	0.139	1	SCs	12696
Cggbp1	5.78373e-05	0.559664	0.158	0.088	1	SCs	106143
1700080N15Rik	5.8124e-05	0.426365	0.114	0.055	1	SCs	73489
Bnip3l	5.85896e-05	0.293376	0.315	0.214	1	SCs	12177
Clk1	5.88103e-05	0.46482	0.162	0.089	1	SCs	12747
Wnk3	5.94077e-05	0.36905	0.154	0.084	1	SCs	279561
Eva1c	6.34221e-05	0.599051	0.129	0.067	1	SCs	70967
Ndufs8	6.56633e-05	0.279086	0.189	0.112	1	SCs	225887
Rac1	6.85184e-05	0.393031	0.178	0.104	1	SCs	19353
Pigt	6.85534e-05	0.330265	0.188	0.111	1	SCs	78928
Noxred1	6.90874e-05	0.662027	0.141	0.077	1	SCs	71275
Pop5	6.92325e-05	0.40653	0.152	0.084	1	SCs	117109
Mageb18	6.9616e-05	-0.766644	0.203	0.118	1	SCs	215641
Bcl7c	7.15782e-05	0.291634	0.358	0.25	1	SCs	12055
Timp3	7.16821e-05	-0.26405	0.141	0.074	1	SCs	21859
Stap2	7.39547e-05	1.11554	0.112	0.055	1	SCs	106766
1700003E24Rik	7.4097e-05	0.482117	0.169	0.098	1	SCs	100042663
Nap1l4	7.62979e-05	0.373073	0.185	0.109	1	SCs	17955
Mmp14	8.01499e-05	0.321508	0.132	0.068	1	SCs	17387
Sufu	8.25579e-05	0.46061	0.211	0.132	1	SCs	24069
St3gal6	8.26155e-05	0.312873	0.209	0.128	1	SCs	54613
Eif2s3y	8.32901e-05	0.372128	0.142	0.077	1	SCs	26908
Fads2	8.48128e-05	0.308376	0.222	0.138	1	SCs	56473
Adrm1	8.84987e-05	0.335389	0.268	0.176	1	SCs	56436
4930455C13Rik	8.91109e-05	0.596469	0.149	0.084	1	SCs	73990
2310022B05Rik	9.35497e-05	0.370808	0.107	0.051	1	SCs	69551
Cnpy2	9.39669e-05	0.369565	0.122	0.062	1	SCs	56530
Cct8l1	9.40217e-05	0.420989	0.117	0.058	1	SCs	242891
Ube2e1	9.52081e-05	0.629078	0.167	0.098	1	SCs	22194
Ccdc169	9.55273e-05	0.345735	0.27	0.18	1	SCs	320604
Fam83e	9.6722e-05	0.296941	0.275	0.184	1	SCs	73813
Plcz1	9.70093e-05	0.323637	0.314	0.216	1	SCs	114875
Rabif	9.80261e-05	0.442537	0.172	0.101	1	SCs	98710
1700029B22Rik	0.000100378	0.296517	0.338	0.235	1	SCs	69495
Psmb7	0.000101603	0.289637	0.252	0.165	1	SCs	19177
Wwp2	0.00010464	0.400908	0.234	0.152	1	SCs	66894
Tuba8	0.000106407	0.36271	0.202	0.125	1	SCs	53857
G3bp2	0.000108001	0.266303	0.318	0.22	1	SCs	23881
Med25	0.000108237	0.2914	0.254	0.167	1	SCs	75613
Csnk2a1	0.000108467	0.384086	0.194	0.118	1	SCs	12995
Bloc1s1	0.00010911	0.423236	0.24	0.156	1	SCs	14533
Actl9	0.00011108	0.310835	0.333	0.233	1	SCs	69481
Cldn3	0.000111637	0.354049	0.189	0.112	1	SCs	12739
Eid2	0.000116679	0.508575	0.139	0.075	1	SCs	386655
Sar1b	0.000117994	0.328238	0.285	0.193	1	SCs	66397
Mrps14	0.000118289	0.293155	0.323	0.223	1	SCs	64659
Sema6c	0.000118586	0.394674	0.202	0.123	1	SCs	20360
Tex264	0.000118869	0.286152	0.189	0.115	1	SCs	21767
Tollip	0.000121674	0.358092	0.204	0.128	1	SCs	54473
Ppp2r5a	0.000123813	0.41348	0.115	0.058	1	SCs	226849
Blmh	0.000124352	0.495451	0.136	0.074	1	SCs	104184
Tfam	0.000125425	0.368965	0.443	0.339	1	SCs	21780
Herpud1	0.000125931	0.298478	0.285	0.191	1	SCs	64209
1700052I22Rik	0.000126021	0.322102	0.207	0.129	1	SCs	67340
Stoml2	0.000127739	0.603252	0.103	0.05	1	SCs	66592
4930555F03Rik	0.000128229	0.264396	0.155	0.088	1	SCs	75359
Il10rb	0.000129921	0.362908	0.107	0.052	1	SCs	16155
Txnl4a	0.000131372	0.374639	0.142	0.078	1	SCs	27366
Kif5b	0.000131795	0.276802	0.24	0.153	1	SCs	16573
Nsmce3	0.000132287	0.469519	0.107	0.052	1	SCs	66647
Bcl2l2	0.000137537	0.556185	0.12	0.062	1	SCs	12050
2510039O18Rik	0.000139387	0.310872	0.103	0.05	1	SCs	77034
Mien1	0.000139848	0.370459	0.274	0.186	1	SCs	103742
1700084D21Rik	0.000145336	0.304455	0.288	0.196	1	SCs	76720
Fam110a	0.000147335	0.317018	0.266	0.179	1	SCs	73847
Zfp664	0.000147592	0.316122	0.161	0.094	1	SCs	269704
Eif1ad	0.000150693	0.34092	0.171	0.101	1	SCs	69860
Gpatch11	0.000153911	0.608397	0.112	0.057	1	SCs	53951
Mfsd14a	0.000159107	0.321232	0.279	0.19	1	SCs	15247
Aldh3b2	0.000161245	0.318554	0.201	0.125	1	SCs	621603
Trim28	0.000168264	0.424905	0.288	0.199	1	SCs	21849
Pim3	0.000171628	0.324376	0.159	0.092	1	SCs	223775
Gm136	0.000172281	0.742534	0.122	0.065	1	SCs	214568
Gna12	0.000172807	0.407192	0.192	0.118	1	SCs	14673
Dand5	0.000180113	0.494484	0.14	0.078	1	SCs	23863
Dram1	0.000181114	0.445615	0.112	0.057	1	SCs	71712
Ppp4r3a	0.000182224	0.796666	0.133	0.074	1	SCs	68734
Map2k7	0.000182225	0.35053	0.293	0.204	1	SCs	26400
Clstn1	0.000186576	0.451582	0.13	0.071	1	SCs	65945
1700031P21Rik	0.000186951	0.302692	0.42	0.304	1	SCs	73278
Tex55	0.00018719	0.763761	0.113	0.06	1	SCs	74663
Usp50	0.000187604	0.456247	0.246	0.165	1	SCs	75083
Hacd3	0.000193908	0.309951	0.178	0.106	1	SCs	57874
Kif21b	0.000194001	0.478621	0.134	0.074	1	SCs	16565
N4bp2l1	0.000199044	0.283904	0.129	0.07	1	SCs	100637
Gm550	0.000201609	0.269071	0.298	0.206	1	SCs	225852
Usp19	0.000211732	0.420798	0.223	0.145	1	SCs	71472
Odf1	0.000212277	0.275892	0.644	0.526	1	SCs	18285
Tspan6	0.000216646	0.270294	0.164	0.096	1	SCs	56496
Eloa	0.000218735	0.391662	0.121	0.064	1	SCs	27224
Hapln2	0.000223141	0.48951	0.13	0.072	1	SCs	73940
Cby3	0.00023431	0.440816	0.225	0.149	1	SCs	76653
Nabp1	0.000236652	0.551249	0.142	0.081	1	SCs	109019
Smim10l2a	0.000241514	0.49801	0.12	0.064	1	SCs	320237
Eif3e	0.000243649	0.272954	0.248	0.166	1	SCs	16341
Mafb	0.000244364	0.606669	0.104	0.052	1	SCs	16658
Syngr2	0.000244861	0.284004	0.159	0.094	1	SCs	20973
Rab10os	0.000245031	0.461664	0.132	0.074	1	SCs	74173
Sh3rf2	0.000249297	0.267214	0.531	0.417	1	SCs	269016
Arfgef2	0.000250156	0.579122	0.133	0.074	1	SCs	99371
Trip4	0.000250304	0.731625	0.132	0.074	1	SCs	56404
Coq4	0.00025687	0.60779	0.127	0.07	1	SCs	227683
Alms1	0.000259368	0.29974	0.252	0.17	1	SCs	236266
1700019L13Rik	0.000261416	0.496556	0.161	0.096	1	SCs	72226
Ppme1	0.000263637	0.686108	0.157	0.094	1	SCs	72590
Cd44	0.000266669	0.378686	0.118	0.062	1	SCs	12505
Dtx1	0.000278295	0.337879	0.169	0.101	1	SCs	14357
Tgif2	0.000282047	0.878513	0.114	0.061	1	SCs	228839
Mpdu1	0.000282236	0.307499	0.225	0.148	1	SCs	24070
Nptxr	0.000282252	0.282479	0.167	0.101	1	SCs	73340
Atrx	0.000306188	0.294475	0.124	0.067	1	SCs	22589
Sobp	0.000321507	-0.342721	0.172	0.101	1	SCs	109205
Mrpl4	0.000330217	0.39572	0.186	0.118	1	SCs	66163
Actl7a	0.000343445	0.335366	0.237	0.159	1	SCs	11470
Gm11608	0.000365829	0.464117	0.11	0.058	1	SCs	102639043
Adh5	0.000366022	0.271052	0.285	0.199	1	SCs	11532
Slc30a1	0.000369706	0.384258	0.103	0.052	1	SCs	22782
Klc3	0.000370652	0.731356	0.113	0.061	1	SCs	232943
Uspl1	0.000371469	0.477	0.139	0.079	1	SCs	231915
Gtf2h1	0.00037181	0.346525	0.185	0.116	1	SCs	14884
Rad21	0.000379375	0.624785	0.115	0.062	1	SCs	19357
Prnd	0.000385939	0.524922	0.141	0.082	1	SCs	26434
Pfdn4	0.00039846	0.40011	0.109	0.057	1	SCs	109054
Gskip	0.000400585	0.438812	0.152	0.091	1	SCs	66787
Tuba4a	0.000407589	0.332324	0.152	0.091	1	SCs	22145
Hdgfl2	0.000421448	0.31633	0.165	0.102	1	SCs	15193
Dnajb7	0.000425617	0.409379	0.18	0.113	1	SCs	57755
Atp6v0d1	0.000428058	0.288054	0.193	0.122	1	SCs	11972
Lzts2	0.000428363	0.353814	0.121	0.067	1	SCs	226154
Mfsd11	0.00042989	0.267891	0.309	0.216	1	SCs	69900
Tank	0.000430674	0.468673	0.137	0.079	1	SCs	21353
4930414N06Rik	0.000434915	0.281329	0.201	0.129	1	SCs	73894
4930505A04Rik	0.000441966	0.315187	0.289	0.203	1	SCs	75087
St6galnac2	0.00044355	0.272288	0.468	0.357	1	SCs	20446
St3gal4	0.000446795	0.278235	0.173	0.105	1	SCs	20443
Crlf3	0.000450765	0.290103	0.118	0.064	1	SCs	54394
Ubtf	0.00045756	0.333596	0.149	0.088	1	SCs	21429
1700016L21Rik	0.000458251	0.557118	0.109	0.058	1	SCs	72208
Blvrb	0.000466152	0.341872	0.125	0.07	1	SCs	233016
Slc25a46	0.000494218	0.341147	0.154	0.092	1	SCs	67453
Mphosph8	0.000495072	-0.273915	0.196	0.121	1	SCs	75339
Abhd16b	0.000508514	0.296425	0.219	0.145	1	SCs	241850
Ppm1j	0.000509927	0.32454	0.293	0.207	1	SCs	71887
Rela	0.000510416	0.450014	0.137	0.081	1	SCs	19697
Tpbgl	0.000514714	0.375902	0.105	0.055	1	SCs	100503386
4930579D09Rik	0.000525146	0.613557	0.142	0.085	1	SCs	75904
Actr3	0.000532463	0.31978	0.189	0.121	1	SCs	74117
Helz	0.000536592	-0.31876	0.233	0.148	1	SCs	78455
Arhgef6	0.000545197	0.856737	0.119	0.067	1	SCs	73341
Rffl	0.000556525	0.307363	0.225	0.15	1	SCs	67338
4930471C04Rik	0.000556604	0.497738	0.104	0.055	1	SCs	78176
Nqo2	0.000559517	0.518048	0.156	0.095	1	SCs	18105
Hdhd5	0.000566484	0.306023	0.166	0.102	1	SCs	214932
Rgsl1	0.000586798	0.538675	0.114	0.064	1	SCs	240816
Paqr5	0.000589323	0.291728	0.473	0.377	1	SCs	74090
Fam78a	0.000597395	0.385905	0.206	0.136	1	SCs	241303
Itpk1	0.000606933	0.441859	0.136	0.079	1	SCs	217837
Cdc14b	0.000610224	0.325679	0.201	0.132	1	SCs	218294
Rc3h2	0.000612215	0.370444	0.124	0.07	1	SCs	319817
Grip1	0.000620426	-0.495396	0.338	0.237	1	SCs	74053
Nfic	0.00062259	-0.263468	0.112	0.06	1	SCs	18029
Diaph2	0.000634465	-0.585693	0.221	0.14	1	SCs	54004
Gnptab	0.000634948	0.635204	0.107	0.058	1	SCs	432486
Mbd3	0.000639397	0.285046	0.237	0.162	1	SCs	17192
Tm7sf3	0.000643697	0.280168	0.103	0.054	1	SCs	67623
Tmem9	0.000643705	0.478532	0.111	0.061	1	SCs	66241
Tigar	0.000644667	0.567945	0.129	0.075	1	SCs	319801
1700015H07Rik	0.000646556	0.27562	0.104	0.055	1	SCs	75527
Prrg2	0.000654488	0.291748	0.134	0.078	1	SCs	65116
Minar2	0.000671073	0.313194	0.11	0.06	1	SCs	225583
Chp1	0.000672996	0.301782	0.14	0.082	1	SCs	56398
Tsga10ip	0.000673792	0.306749	0.195	0.126	1	SCs	78306
Capn6	0.000686681	0.690661	0.109	0.06	1	SCs	12338
Mgrn1	0.000687459	0.264412	0.151	0.091	1	SCs	17237
Eif3a	0.000698297	0.313947	0.282	0.206	1	SCs	13669
Bcar3	0.000706345	0.594078	0.121	0.07	1	SCs	29815
Psme3	0.000714524	0.298508	0.233	0.16	1	SCs	19192
Slfn5os	0.000718105	0.40278	0.176	0.112	1	SCs	76392
Hgs	0.000732583	0.444122	0.144	0.088	1	SCs	15239
Klrb1	0.000759899	0.275767	0.164	0.104	1	SCs	100043861
Slc35f2	0.000769321	0.34708	0.134	0.078	1	SCs	72022
Cuedc2	0.000769381	0.414228	0.134	0.079	1	SCs	67116
Ctnna1	0.000773354	0.420197	0.179	0.116	1	SCs	12385
Tmem179b	0.000786519	0.48589	0.134	0.079	1	SCs	67706
Usp5	0.000799451	0.311078	0.107	0.058	1	SCs	22225
Ywhag	0.000811685	0.383702	0.162	0.101	1	SCs	22628
Emg1	0.000827098	0.461566	0.169	0.108	1	SCs	14791
Capn7	0.000828351	0.293378	0.109	0.06	1	SCs	12339
Zmynd19	0.000833925	0.527017	0.128	0.075	1	SCs	67187
Slc38a10	0.000835437	0.672674	0.132	0.078	1	SCs	72055
Fbxo11	0.000854747	0.451484	0.118	0.067	1	SCs	225055
Tnik	0.000868038	-0.401693	0.199	0.123	1	SCs	665113
Trim47	0.000869619	-0.376422	0.163	0.099	1	SCs	217333
Sdccag8	0.000876322	0.623744	0.107	0.06	1	SCs	76816
1700010D01Rik	0.000880512	0.273825	0.43	0.339	1	SCs	76386
1700030F04Rik	0.000890224	0.383584	0.152	0.094	1	SCs	72263
Ttc13	0.000894169	0.438902	0.112	0.062	1	SCs	234875
Rnf24	0.000909546	0.300133	0.181	0.116	1	SCs	51902
Tnfaip2	0.00092071	0.348904	0.125	0.072	1	SCs	21928
Mier1	0.000925545	0.430784	0.172	0.111	1	SCs	71148
Enc1	0.00093174	0.400797	0.112	0.062	1	SCs	13803
Vps37a	0.000946208	0.284588	0.199	0.13	1	SCs	52348
Col18a1	0.000949088	0.287543	0.1	0.054	1	SCs	12822
Zfp367	0.000952216	0.408356	0.139	0.084	1	SCs	238673
U2surp	0.000986354	0.302782	0.206	0.136	1	SCs	67958
4930592I03Rik	0.00106533	0.410035	0.147	0.091	1	SCs	75853
Smarcc1	0.00107854	0.319863	0.191	0.126	1	SCs	20588
Tmsb15a	0.00111095	0.490734	0.185	0.125	1	SCs	78478
Wdr33	0.00111238	0.332441	0.196	0.13	1	SCs	74320
Tbcc	0.00112165	0.48203	0.14	0.085	1	SCs	72726
Sox5os3	0.00112315	0.383491	0.12	0.07	1	SCs	66760
Fbxo46	0.00113303	0.438677	0.128	0.077	1	SCs	243867
Hsd17b12	0.00113797	0.331096	0.118	0.068	1	SCs	56348
Nampt	0.00114945	0.272012	0.126	0.074	1	SCs	59027
Lsm14a	0.00115011	0.344796	0.12	0.07	1	SCs	67070
Usp9x	0.00115447	-0.274445	0.245	0.163	1	SCs	22284
Dmrt1	0.00115847	0.264948	0.143	0.087	1	SCs	50796
Izumo2	0.00122014	0.264441	0.427	0.326	1	SCs	75510
4930513L16Rik	0.00124967	0.496119	0.147	0.092	1	SCs	78021
Iqcm	0.00125153	0.290079	0.306	0.226	1	SCs	71831
Natd1	0.00128017	0.347638	0.122	0.072	1	SCs	24083
Gm4890	0.0012935	0.409371	0.109	0.061	1	SCs	234479
[truncated: 3,045 more rows]
